# Supplementary material for: Blood protein profiles related to preterm birth and retinopathy of prematurity
Source: Pediatr Res. 2021 Apr 24;91(4):937–46. doi: 10.1038/s41390-021-01528-0 (PMC9064798; doi:10.1038/s41390-021-01528-0)
Supplement: Supplementary file 2 — Supplementary Tables [file 41390_2021_1528_MOESM2_ESM.xlsx]

## Sheet: Table_S2
sample	Visit_label	Visit	Sex	Retinopathy of prematurity (ROP)	Gestational Age (GA)	Postanatal_Age	ACAN	ACE2	ACP5	ACP6	ADAMTS13	ADGRE2	ADGRG2	ADM	AGER	AGRP	AHCY	ALCAM	ALDH1A1	AMBP	ANG	ANGPT1	ANGPT2	ANGPTL1	ANGPTL3	ANGPTL4	ANGPTL7	ANPEP	ANXA4	AOC3	APEX1	APLP1	APOM	APP	ARG1	ARSA	AXL	AZU1	B4GALT1	B4GAT1	BAG6	BCAM	BLMH	BMP6	BOC	BST1	C1QTNF1	C2	CA1
10b	b	PNA 1 Day	Male	No ROP	27	0	8.47436	9.32473	7.30365	5.64103	9.78423	6.24439	8.25853	12.8624	8.65255	11.4221	5.06912	9.43497	3.85022	11.2037	9.52685	13.5233	6.19742	7.6051	6.9461	6.21725	3.90688	7.91306	3.15232	6.38361	6.17135	8.83727	9.73254	5.4697	6.11114	6.81338	13.4738	8.46512	8.36991	8.1396	6.51969	8.45843	9.48035	8.38681	9.46079	2.87014	5.89528	7.99343	5.08949
10c	c	PNA 7 Days	Male	No ROP	27	7	9.05001	8.39354	8.51591	5.98797	10.0323	6.64929	8.00057	11.4512	8.64088	10.9131	5.27338	9.87781	6.32572	11.0448	9.01994	14.7175	6.48094	7.45171	8.20771	6.53843	4.52592	8.48582	3.85092	6.25305	9.0482	10.1875	10.0215	7.3568	8.36304	8.93333	13.9273	10.5378	8.40756	8.76254	8.11562	9.06826	11.5026	9.74619	10.8156	3.08522	5.67018	8.2806	8.34652
10d	d	PNA 14 Days	Male	No ROP	27	14	8.84087	8.48013	8.27499	5.83208	9.96158	7.03927	8.13147	12.285	8.65158	11.1306	3.18713	9.45347	3.70252	11.5479	9.4019	14.6508	6.13173	8.11945	8.30981	6.28317	4.26741	8.10805	3.29502	6.53897	5.25302	10.2005	9.73465	6.82643	5.82147	8.03809	13.6743	10.3231	8.01622	8.55482	5.28103	8.70861	9.32071	9.53985	10.9184	3.35275	5.82516	8.49968	4.74951
10e	e	PNA 28 Days	Male	No ROP	27	28	8.12178	8.66732	7.72827	5.66436	10.0167	6.99962	8.24992	12.6177	8.6521	11.0105	3.84946	9.14593	4.23294	11.6574	9.69762	15.1232	5.95147	8.58619	7.98417	6.40603	4.44501	7.78223	3.48448	6.94114	4.89401	9.78409	9.86977	6.83734	6.42845	7.54841	13.4281	8.43862	7.90706	8.21077	5.60393	8.55452	8.93248	9.88434	11.4246	3.59704	5.54393	8.0065	5.16689
10f	f	PMA 32 Weeks	Male	No ROP	27	39	8.6666	8.53475	7.60091	5.65219	9.9701	6.80639	8.09735	12.4791	8.35503	11.0499	4.09463	9.28007	4.34455	11.3638	11.6133	14.9882	5.78769	8.39757	8.43161	6.32321	4.479	8.02653	3.29053	7.42057	4.84442	9.60139	10.0785	7.44552	6.33447	7.89648	13.6883	10.0791	7.58191	8.27789	5.4137	8.39664	9.16395	10.0473	11.3084	3.40723	7.11597	7.89834	5.06092
10g	g	PMA 36 Weeks	Male	No ROP	27	62	8.51864	7.50476	7.81844	5.55949	9.97303	6.88488	8.16291	12.0445	8.52023	10.6946	3.2432	9.26336	5.13748	11.1826	9.18789	14.867	5.50404	8.33253	7.73217	6.41711	4.36082	8.3408	3.06817	7.71046	4.80995	10.3044	10.2531	6.68797	6.92725	7.75161	13.6692	8.44574	7.25538	8.19117	5.03235	8.19164	9.45198	9.77785	11.1652	3.60885	5.64449	7.48671	5.94402
11b	b	PNA 1 Day	Male	No ROP	27.3	1	7.96146	9.26852	6.41497	4.59315	9.74189	5.29489	7.14141	11.6962	8.74129	11.187	6.36624	8.98847	6.55065	11.2933	7.86827	14.7206	4.99739	6.88657	7.05258	4.90339	3.37147	7.29275	3.18382	5.78549	5.80131	8.6445	9.65142	5.92638	6.66007	6.09036	13.3663	7.59107	7.7447	7.83999	4.95092	8.29754	9.04749	8.8554	10.3064	3.05831	5.18005	7.17443	6.4912
11c	c	PNA 7 Days	Male	No ROP	27.3	7	9.01755	6.64313	7.55305	5.19485	10.0151	6.82665	8.34448	11.8802	7.92675	10.4796	3.83084	8.89031	3.95202	11.3878	9.58416	15.1549	5.55313	9.04089	7.92594	6.46257	4.41665	7.70166	3.52462	7.74921	4.67439	9.47256	10.2611	7.49453	5.43999	7.92528	13.3676	8.11304	7.11138	8.49796	5.18362	7.90991	8.7218	9.62324	11.1357	3.98868	6.57323	8.28933	5.58069
11d	d	PNA 14 Days	Male	No ROP	27.3	14	8.69256	7.70273	7.77681	5.14413	9.9194	8.27747	8.13024	13.1473	8.43561	11.5838	4.30738	9.71054	4.46426	11.4934	9.86251	15.1896	7.39164	8.44015	7.34642	7.70978	4.91495	8.02808	3.56081	6.36812	5.02103	9.30652	9.57674	6.63727	5.77979	7.80857	14.003	9.0404	8.30765	8.60799	5.41017	8.12467	9.38388	10.112	11.3267	3.998	5.92185	8.27072	8.4299
11e	e	PNA 28 Days	Male	No ROP	27.3	28	8.66867	7.25855	8.1029	5.00079	9.90364	6.56453	8.19247	12.0344	8.26737	10.7994	3.12677	9.20102	3.42359	11.3181	10.0168	14.7215	5.86188	8.82686	8.39165	6.38262	4.16777	7.82658	3.39782	7.55534	4.93556	9.38104	10.6354	7.21712	5.20863	7.71339	13.5397	10.2986	7.45717	8.5691	4.62598	8.11364	9.1266	9.60255	11.0577	3.63339	6.50776	9.06958	6.33423
11f	f	PMA 32 Weeks	Male	No ROP	27.3	34	8.79659	7.32344	7.99848	5.00857	9.9374	7.21785	8.40117	12.5373	8.17225	11.1065	3.911	9.1593	3.9677	11.3492	9.30482	14.8136	6.36969	8.76623	8.11394	5.88899	4.45205	7.87364	3.24346	7.64484	4.09883	10.2079	10.4835	7.10388	5.78573	7.14648	13.617	7.69401	7.23832	8.6932	4.97423	8.02526	9.11469	9.60795	10.9497	3.68579	6.69819	8.48386	7.3707
11h	h	PNA 40 Weeks	Male	No ROP	27.3	158	8.42138	6.92906	7.89796	4.75776	9.85438	6.37159	6.86356	11.5298	7.71923	8.64916	2.72014	9.00781	3.85023	11.3164	9.97115	14.8879	4.26898	7.19508	7.13156	6.48904	3.84266	7.87344	2.9656	7.11554	2.7582	10.7517	10.0644	7.18512	4.68255	6.70319	13.1917	6.35558	5.96496	8.74437	4.11688	7.27662	9.16946	9.02772	10.0071	4.12897	6.10519	8.2493	4.06494
12b	b	PNA 1 Day	Male	No ROP	27.3	1	8.68606	8.70451	7.54465	4.79957	9.71448	6.09626	7.65944	10.3076	8.50184	10.68	4.67862	9.51575	4.98024	10.4996	8.54986	13.7117	5.84879	7.20068	6.87309	5.62865	3.98465	7.7401	3.62956	4.80731	4.15534	9.51147	9.48705	5.77471	9.20859	6.4408	13.9838	6.67909	9.10166	8.56426	4.91334	8.8868	9.64747	8.66021	10.6328	3.22523	5.60082	7.14258	6.17138
12c	c	PNA 7 Days	Male	No ROP	27.3	11	9.01986	8.59406	8.01374	5.4157	9.77159	7.43111	7.87198	12.2769	8.2061	10.9298	4.40724	9.56928	4.2383	10.9276	9.51861	14.685	6.42655	8.34863	7.27945	6.39294	4.61428	7.96338	3.14771	5.23567	5.75847	9.36148	9.85218	7.09188	5.26099	7.46802	13.9971	10.3825	8.58965	8.58326	4.99849	8.55594	9.75767	9.33889	10.9421	3.86962	6.37695	7.86333	6.61229
12d	d	PNA 14 Days	Male	No ROP	27.3	14	8.74564	9.9992	8.24045	5.17908	9.84498	7.01782	7.91063	12.5704	8.16725	11.1446	3.41115	9.37502	4.10028	10.6991	8.45203	14.6873	6.24749	8.20436	7.7036	5.69158	4.65849	7.7887	3.14332	5.31515	4.5738	9.53268	9.31505	6.10083	6.37067	6.69137	13.8101	8.66102	7.99249	8.25276	4.66315	8.07719	9.40974	9.57206	11.2083	3.70533	6.21576	8.12233	5.64768
12e	e	PNA 28 Days	Male	No ROP	27.3	28	8.80985	10.3866	7.89432	5.27652	9.76713	7.42947	8.08948	12.1271	8.2652	10.7485	3.74373	9.32716	3.91525	11.1682	8.89293	14.7568	6.3361	8.5964	7.39249	5.33745	4.866	7.85523	3.49027	5.69665	5.51032	10.2154	9.4154	6.64297	5.42484	7.1647	13.6349	9.37878	8.06045	8.43095	4.8241	8.12565	8.96412	9.54205	11.2234	3.44643	6.24364	7.81554	5.39856
12f	f	PMA 32 Weeks	Male	No ROP	27.3	33	8.89016	10.5479	8.08325	5.56278	9.95655	7.53201	8.14958	12.599	8.1785	11.0071	3.70373	9.85557	4.04126	11.0876	8.72783	14.9535	6.3649	8.61356	7.67664	5.69004	4.88556	8.32378	3.27986	6.10497	5.77108	10.1621	9.78876	7.04765	7.54344	7.43998	14.2184	8.33295	8.37633	8.44169	5.35719	8.52339	9.64825	9.34944	11.2035	3.85289	6.54506	8.35684	7.99035
12g	g	PMA 36 Weeks	Male	No ROP	27.3	61	8.37689	10.3517	7.88916	5.26688	9.73002	7.49011	7.33927	11.7405	7.90267	10.0968	3.84818	9.90451	4.62436	10.9254	10.0063	14.1045	5.90104	8.28821	7.68765	6.22063	4.55057	8.48145	3.18966	5.70633	5.41248	9.98891	9.51852	6.82001	6.3806	7.46847	13.9787	8.43874	7.49423	8.31052	5.29741	8.55053	9.77742	9.08216	10.6694	3.85605	6.2992	8.65766	8.63585
12h	h	PNA 40 Weeks	Male	No ROP	27.3	102	8.63475	7.35003	7.68055	5.29765	9.66355	6.97948	7.70061	11.5076	7.83788	8.41141	2.95971	9.08493	4.06737	11.3992	9.62588	14.3626	5.18222	8.62959	7.36566	6.02358	4.27297	7.81229	3.03661	5.49546	4.0278	10.8998	9.65371	6.93267	4.61552	7.12317	13.748	6.04819	6.66622	8.36734	4.66379	7.73129	9.20041	8.9063	10.714	3.68275	6.08827	8.27216	6.45586
13b	b	PNA 1 Day	Male	Mild-moderate ROP	27.4	1	8.33806	9.44655	7.09495	5.1846	9.71543	5.83278	7.76211	12.9346	8.67028	10.9716	4.34847	9.27807	4.61103	10.915	9.16519	14.1489	6.55522	7.77985	5.49019	5.93749	4.30242	8.64938	2.91005	5.68028	7.05949	11.1297	9.6538	5.89665	4.94388	6.04516	13.1676	7.31948	7.89012	8.19302	5.51113	9.35763	9.66447	8.4372	9.76864	3.00902	6.47946	7.69713	5.34584
13c	c	PNA 7 Days	Male	Mild-moderate ROP	27.4	7	8.5101	8.43507	8.11687	5.12554	9.69178	6.15066	7.56375	12.8151	8.05761	10.7094	3.63925	9.32484	3.77397	10.881	8.99596	14.3259	6.29914	8.6937	8.10504	6.67594	3.876	8.2791	3.13927	5.67461	4.66951	10.0263	9.7283	6.47822	4.61836	6.37309	13.5919	7.38425	8.18335	8.15048	5.61449	8.0562	9.64124	9.01916	10.9264	3.05238	5.85906	7.81468	7.15772
13d	d	PNA 14 Days	Male	Mild-moderate ROP	27.4	14	9.53306	8.0466	7.98997	5.23364	10.016	6.55536	8.23913	12.3208	8.26748	10.33	3.7271	9.24482	4.65269	11.4626	9.55383	14.9715	5.78798	8.19406	7.87616	6.5354	3.72397	8.16636	3.29628	5.79983	6.75035	10.6769	9.82869	6.94994	5.21027	7.61004	13.5778	9.09964	8.00357	8.89609	5.24783	8.2702	9.62101	9.43265	10.7662	2.9822	5.77918	7.92777	6.98744
13e	e	PNA 28 Days	Male	Mild-moderate ROP	27.4	32	8.79494	8.00876	7.74267	5.56642	10.0501	6.71728	8.31408	12.3881	8.09764	10.4673	3.75817	8.9185	5.49152	11.2924	9.44471	14.9343	6.25623	9.1225	7.9984	6.27792	4.2412	7.88342	3.37507	6.68985	7.34098	10.7948	9.95474	6.76546	7.45167	7.05541	13.386	9.47436	7.4686	8.32266	5.99424	8.05205	9.71873	8.86387	10.9437	3.06105	6.22781	8.36947	9.44604
13g	g	PMA 36 Weeks	Male	Mild-moderate ROP	27.4	64	8.79617	7.12488	7.20059	5.89587	9.89261	6.54154	8.20107	11.5966	7.25343	10.4942	5.08922	8.78394	6.02756	10.5716	10.3511	14.3016	5.68918	9.05421	7.94474	7.36305	3.92339	8.0164	3.7647	7.30933	10.4863	10.7261	10.4553	8.22873	6.77472	7.41159	13.3145	10.4267	7.06081	8.46957	6.97151	7.63386	9.76917	6.77847	10.5018	3.01293	6.91411	8.27683	10.3231
14b	b	PNA 1 Day	Male	No ROP	27.6	1	8.09365	9.44566	6.81482	5.38723	9.71945	6.41232	7.98111	11.0037	8.79833	11.3201	4.7918	9.60878	5.39446	11.0219	8.21082	14.0434	6.66374	6.83642	6.73334	6.45234	4.58173	8.10387	3.13619	6.4431	6.06117	8.4993	9.59504	5.65717	4.85178	5.99747	13.5929	7.43425	7.98232	8.03157	5.37212	9.12266	8.76754	8.36602	9.92533	3.05279	5.70393	7.6773	7.02766
14c	c	PNA 7 Days	Male	No ROP	27.6	7	8.36481	9.70771	7.04766	5.80845	9.81076	6.07874	8.25854	10.4314	8.23205	11.2326	4.20286	9.5821	3.70075	10.8911	8.99449	14.4617	7.18871	7.73934	7.92223	6.05315	4.56596	8.04356	3.23226	6.52953	4.21322	9.7959	9.3603	6.28418	5.11994	6.25271	13.2378	6.48859	7.67276	8.05403	4.7484	8.18433	8.7382	9.20759	10.7195	3.313	5.41883	8.09956	6.10465
14d	d	PNA 14 Days	Male	No ROP	27.6	14	8.6222	9.58553	7.78026	5.73598	9.86911	6.28902	8.01188	12.4328	8.19736	10.9663	3.33392	9.45105	3.31051	10.9715	8.94019	14.7642	5.88062	7.62334	7.74071	6.46547	4.23449	8.20968	3.33654	6.73578	5.05274	9.84516	9.43559	6.94023	4.92602	7.702	13.0843	10.0329	7.679	8.60957	5.00075	8.13815	8.87533	9.80449	10.697	3.82128	5.76523	8.08712	5.49188
14e	e	PNA 28 Days	Male	No ROP	27.6	31	8.12844	9.6144	7.63269	5.46445	9.8544	6.2327	8.13528	12.2485	8.08688	10.2582	3.37487	9.25737	4.79382	11.0936	8.98871	14.8426	6.02588	7.92558	8.13612	5.99421	4.13389	8.04194	3.06072	7.23266	5.0299	9.51642	10.0154	6.63301	6.05849	6.89432	13.1146	8.14584	6.88011	7.98975	5.22199	7.93187	8.84003	9.22728	10.9407	3.29469	6.09336	8.36108	10.3637
1b	b	PNA 1 Day	Female	Severe ROP	22.9	0	7.27004	9.1298	6.69655	6.49196	9.40352	6.38944	7.18974	12.6151	8.48527	11.7497	7.35433	9.25644	5.71889	10.5712	8.01212	11.4046	6.00097	6.84131	7.0636	6.68284	3.34322	6.52011	4.43946	5.43297	10.4464	8.21513	9.26281	4.54112	7.10623	6.36705	13.513	12.3278	8.2655	8.10942	7.65748	9.43989	9.42203	7.44071	9.96959	3.48297	5.29655	7.52076	10.6089
1c	c	PNA 7 Days	Female	Severe ROP	22.9	7	7.83491	7.90971	7.10745	5.09006	9.56334	7.0798	7.31713	13.3303	8.082	11.8803	3.46222	9.33546	4.79344	10.4072	9.69972	12.1111	6.12051	6.85625	6.71272	8.2138	3.7529	6.80055	2.9152	5.4075	6.73516	7.85955	8.68538	4.72936	4.70858	7.31975	13.461	6.56213	8.58214	8.5771	4.93665	8.36348	8.61749	8.57904	10.1506	3.44207	5.51918	7.85304	8.52371
1d	d	PNA 14 Days	Female	Severe ROP	22.9	14	7.79133	9.6662	8.31042	4.9289	9.48615	7.72632	6.90702	13.2554	7.61541	11.4797	5.25525	9.73395	5.41433	10.2521	10.2895	14.4997	6.17841	7.66554	8.83538	8.61387	3.42193	8.69787	3.4082	5.7564	7.70161	6.82166	9.98463	7.36166	6.01664	8.65466	14.6862	10.621	8.6768	8.81263	5.87444	9.45997	9.698	10.0243	9.65725	4.00818	6.65155	9.01855	12.302
1e	e	PNA 28 Days	Female	Severe ROP	22.9	27	8.23567	9.30438	8.49961	5.3902	9.70118	7.4895	7.44054	12.8692	7.2974	10.1149	3.40811	9.55641	5.38818	10.7167	9.59654	13.891	6.7156	8.00755	7.65213	7.4634	4.02357	8.02798	2.96784	5.67394	6.38642	8.82895	9.74965	5.90658	5.24813	8.59759	14.2338	8.75458	8.44646	8.52744	5.62132	8.68591	9.70368	9.01287	10.9554	4.03339	6.19108	8.95743	8.40333
1f	f	PMA 32 Weeks	Female	Severe ROP	22.9	65	8.66692	8.77967	7.9356	5.47382	9.6974	7.06287	7.41002	12.3056	7.16614	10.0622	6.09565	9.63554	7.14827	10.1147	10.424	11.3051	6.47304	8.87343	7.83841	6.88793	4.32042	7.35526	2.93757	6.5166	5.09091	10.1602	9.56368	4.65763	5.65752	7.35016	13.9763	6.80588	7.82018	8.13537	6.11369	8.64002	9.65191	8.87601	11.2215	4.11611	7.13297	8.89365	11.3738
1g	g	PMA 36 Weeks	Female	Severe ROP	22.9	96	8.7532	8.6376	7.97713	5.81991	9.56992	7.30785	7.57275	11.9404	6.47217	8.87925	5.23815	10.1423	8.25025	8.83056	9.08077	13.1956	5.34337	7.75505	6.98384	6.94936	3.74054	7.64598	3.07212	6.96691	6.28835	9.67949	8.81428	5.59372	5.95282	7.65955	14.3267	8.17979	7.43898	8.13975	6.0599	8.74206	10.098	9.34463	10.5127	4.34929	6.3572	8.34056	9.50541
1h	h	PNA 40 Weeks	Female	Severe ROP	22.9	120	8.42273	9.40208	7.77218	5.99365	9.92322	7.67561	7.30842	12.0888	7.15751	9.67426	6.17958	9.6945	8.1672	10.1537	9.19312	14.5027	5.80479	7.84292	7.53347	6.16734	3.95004	7.42009	3.45088	6.90545	4.97206	9.37454	9.62726	6.02545	6.29291	7.55075	14.1446	6.87996	7.12968	7.99196	5.5123	8.48933	9.35626	9.75924	10.7518	4.26559	7.01296	8.24991	8.7607
2b	b	PNA 1 Day	Female	Severe ROP	23.3	0	7.83813	9.0925	6.77082	5.34071	9.4731	4.66349	6.53189	12.7772	8.72025	10.2933	7.11618	8.95619	4.46644	11.3398	8.03819	13.4715	4.73963	5.79007	7.71814	6.03461	3.08564	7.0931	3.15404	5.15872	10.3586	8.15326	9.66041	6.24494	6.56658	6.47171	13.1313	10.8497	8.48269	8.40883	6.58117	8.82424	9.29891	7.23407	10.1475	3.25067	4.44868	7.48505	7.52965
2c	c	PNA 7 Days	Female	Severe ROP	23.3	7	8.37982	8.1129	7.56957	5.81141	9.68699	6.90539	7.67169	12.5034	8.24406	10.4774	6.16263	9.68554	6.607	10.2987	9.59113	13.7101	7.51664	7.35436	6.17336	8.50992	3.98393	7.86236	3.76195	5.0098	11.257	9.26931	8.82901	5.88551	8.33771	7.56272	13.89	12.5501	9.22205	9.34648	7.6245	8.90503	10.0192	8.58923	10.6764	3.78822	5.64562	8.23125	11.9053
2d	d	PNA 14 Days	Female	Severe ROP	23.3	14	8.10671	8.21734	8.8027	5.72049	9.86131	7.24913	7.64117	12.7413	7.79739	10.6562	4.40283	9.79799	5.24672	11.2426	8.96229	14.5226	6.92464	8.16683	8.56529	8.01886	4.82466	8.39595	3.07021	6.0321	6.45399	9.42811	10.6928	6.1055	5.1133	6.77016	14.1813	7.2765	8.62936	9.0139	6.11259	8.21343	9.87641	8.81952	10.5903	3.67183	6.04999	8.50274	8.68644
2e	e	PNA 28 Days	Female	Severe ROP	23.3	28	8.48651	8.34108	8.51223	5.86832	9.75101	7.37086	7.65134	12.4904	6.86932	10.1319	6.83104	9.20181	6.90134	11.2807	9.0952	14.7295	6.68733	7.89032	8.03209	6.51341	4.27942	8.18365	3.74765	6.61054	8.34204	9.72445	10.0585	6.75971	9.00568	6.88091	13.5976	10.0532	7.9374	8.67738	6.40596	8.02783	10.5796	9.0954	11.0275	3.83921	6.11155	8.8368	13.009
2f	f	PMA 32 Weeks	Female	Severe ROP	23.3	62	8.37327	7.57991	7.45523	5.40505	9.75948	6.63554	8.31694	12.1856	7.81845	9.47556	4.00174	9.35253	3.49626	10.9718	9.28527	12.5737	6.49221	8.235	7.83391	5.8332	4.36057	8.25114	3.14662	7.2446	3.59635	9.94655	9.46924	4.86039	5.2951	6.23959	13.4564	6.6701	8.80152	8.41526	5.19799	8.78749	8.82835	8.82942	11.3888	3.84502	5.60116	8.44363	6.89485
2g	g	PMA 36 Weeks	Female	Severe ROP	23.3	89	8.45645	7.55977	7.52935	5.53289	9.83207	6.7455	7.93422	12.2235	7.51363	10.1261	4.28003	9.22222	3.95287	11.1162	9.49084	13.7917	6.30971	8.95331	8.09531	6.15682	4.27945	8.11351	3.12732	7.59822	4.52752	9.52868	9.47608	5.82554	4.63444	6.86954	13.4318	8.97576	7.68504	8.53168	5.42584	8.53792	8.77018	9.23562	11.0861	3.73977	6.48888	8.25134	5.91452
2h	h	PNA 40 Weeks	Female	Severe ROP	23.3	117	8.82372	7.37601	7.7184	5.5216	10.0653	6.68752	8.03674	11.992	8.03945	9.84248	4.4179	9.40776	5.11155	11.5384	10.627	14.8666	5.90226	9.20327	8.64121	6.64021	4.52094	8.40523	3.09031	8.25288	4.7054	10.6631	10.6359	6.97226	5.04828	7.34692	13.5791	7.95758	7.54909	8.74012	5.42559	8.35258	9.34873	10.1138	11.2161	3.86637	7.01039	8.7739	7.1959
3b	b	PNA 1 Day	Male	Severe ROP	23.7	0	7.8218	8.45106	6.51475	5.92603	9.48578	6.04902	7.19935	12.8981	8.43724	9.24099	4.28703	9.28605	6.11312	10.7487	9.01637	13.1345	5.9887	6.70597	7.98017	6.91697	3.58324	7.39392	3.35565	5.78172	9.74707	10.3137	9.84859	5.01395	5.5927	5.87014	13.4707	8.07147	8.41665	8.24393	5.95683	9.45719	9.69976	8.07221	10.482	3.06939	5.6926	7.29348	9.42719
3c	c	PNA 7 Days	Male	Severe ROP	23.7	7	8.05272	9.16702	7.22719	4.81512	9.34783	6.1043	6.90962	13.4375	7.33576	10.9841	2.94168	9.40472	4.45178	10.2132	11.041	11.284	7.30655	7.22454	7.43951	8.25179	3.93188	7.99901	3.00449	6.73335	5.28761	9.62837	10.0272	4.7671	5.22843	7.11306	13.8657	6.86091	8.51816	8.73643	5.35896	8.47913	9.39617	8.10106	10.1887	3.69746	6.27573	8.75562	8.67617
3d	d	PNA 14 Days	Male	Severe ROP	23.7	14	8.7973	8.88487	7.69795	5.47848	9.35991	7.32908	7.25752	13.1318	8.17472	10.9205	2.66738	9.58056	5.92691	10.7309	12.9846	12.0741	7.09315	7.45908	8.24799	8.83029	3.90592	7.77506	2.71406	6.66645	5.35442	8.97308	10.1068	4.82347	4.58956	7.52607	14.3029	7.32385	8.46839	8.60332	5.83695	9.28787	9.7641	9.45586	10.8955	3.88053	7.65818	9.22372	7.74844
3e	e	PNA 28 Days	Male	Severe ROP	23.7	28	8.63493	8.94894	8.85334	5.30581	9.62962	7.3523	7.60612	12.8039	7.41137	9.53419	2.65855	9.57676	5.50459	10.9961	9.99786	13.5898	6.59325	8.2619	7.69388	7.16936	4.40533	8.55764	3.20538	6.42613	5.43824	9.58134	10.563	5.60303	4.92862	7.42879	14.1784	8.18812	7.78572	8.80784	5.68625	8.51842	9.86954	9.17601	10.2721	4.09022	6.25843	8.76324	8.36989
3f	f	PMA 32 Weeks	Male	Severe ROP	23.7	62	8.17966	8.00776	7.64016	4.98671	9.66543	6.74043	6.99362	12.4047	7.52018	9.80672	4.15412	9.34511	4.02234	10.795	10.1531	13.064	5.41199	7.3354	7.75016	6.64302	3.41095	8.51228	5.40727	7.25062	6.86494	8.59262	9.23901	4.99494	5.61323	6.5622	14.1712	11.9918	7.40704	8.1132	5.92511	8.56949	9.724	8.93226	10.8637	3.99897	6.26725	9.06	8.91242
3g	g	PMA 36 Weeks	Male	Severe ROP	23.7	89	8.44176	8.43718	7.57433	5.40422	10.0181	6.93769	7.799	12.1708	7.68425	10.2185	3.52493	9.27934	4.27336	11.0901	10.4853	14.6355	5.78866	8.19487	7.73958	6.97912	4.02577	8.07474	3.48702	7.53342	4.79962	9.27547	9.79635	6.37605	5.04893	7.14325	13.8071	8.60959	7.17893	8.2574	5.18351	8.4443	9.33162	9.27146	10.9277	4.79648	6.46602	8.73911	6.91085
3h	h	PNA 40 Weeks	Male	Severe ROP	23.7	120	8.38347	6.41196	7.36302	5.28167	9.91791	6.89538	7.44595	11.8125	7.71938	9.54784	3.38862	9.01576	5.43873	11.2012	11.131	14.7737	5.39092	8.2232	7.58449	6.83317	4.43923	7.9608	3.24344	7.60062	4.19792	8.68222	10.3757	7.18452	5.04303	6.8571	13.4771	6.59928	6.95819	8.62285	5.14029	8.0655	9.27725	9.32953	10.3944	3.39007	6.31748	8.79852	6.08984
4b	b	PNA 1 Day	Female	Severe ROP	24.1	0	7.74946	8.65022	6.81522	6.09567	9.47347	5.55976	7.65584	12.6987	8.64807	11.5586	6.87377	9.474	5.67435	10.2556	9.0404	12.5225	6.16471	7.96704	6.94337	5.89474	4.07672	6.78195	4.32399	5.82812	9.95191	9.65298	9.92334	4.90888	7.13989	6.2869	13.4861	10.0733	7.85112	8.17422	8.16301	9.32186	9.80619	8.31044	9.85307	3.13215	5.72835	7.34986	10.1423
4c	c	PNA 7 Days	Female	Severe ROP	24.1	6	7.56322	8.05946	7.62123	4.68038	9.51663	5.87242	7.57403	13.153	7.20906	11.0309	3.75377	9.33344	3.97706	10.5858	9.73766	13.7235	6.45647	7.42401	6.47703	6.92307	4.05319	7.23405	3.08382	5.63707	6.60612	7.48802	9.58901	5.06376	4.9758	6.53352	13.3136	8.22908	7.53278	8.29713	5.59576	7.80955	9.31676	9.26537	9.48478	3.48819	4.52007	8.19368	7.47991
4d	d	PNA 14 Days	Female	Severe ROP	24.1	14	7.83679	8.02101	8.10455	5.14189	9.96847	6.41125	7.47678	12.8313	8.22719	10.7763	3.76589	9.18849	5.24904	11.255	11.7292	14.7257	5.42648	7.44753	7.29873	6.54207	3.72092	7.64787	3.13988	5.83294	7.06885	7.3296	10.0658	5.62728	5.69064	7.39382	13.4129	9.69206	7.95152	8.26588	5.58594	7.95224	9.43473	9.74206	9.46608	3.67004	4.99275	8.52439	9.03062
4e	e	PNA 28 Days	Female	Severe ROP	24.1	28	8.26855	8.03127	8.36642	5.33654	9.7125	6.3074	7.8468	12.8616	8.10811	9.62037	4.88547	9.47395	6.36012	11.0028	9.63962	13.8008	6.36027	8.57641	7.05719	6.32454	4.20799	7.65655	3.66703	6.40564	7.19194	6.51008	9.95182	5.73241	6.96946	7.11853	13.8463	10.0745	7.60628	7.92033	5.54551	8.32202	9.28765	9.63935	10.5294	4.52708	5.58651	8.6651	11.8011
4f	f	PMA 32 Weeks	Female	Severe ROP	24.1	55	7.9549	8.53561	7.84082	4.98962	9.67801	7.86096	7.60879	12.2255	7.50449	9.06048	4.68777	9.25919	4.7616	11.2062	9.9802	12.9166	5.36017	7.29659	7.62384	5.97245	3.64698	8.46223	3.78575	6.53287	4.12957	6.80758	9.85393	5.02899	5.56272	6.76175	14.0193	7.12207	7.73411	7.97771	5.47269	7.93126	9.51038	8.70036	10.2342	4.14978	5.22107	9.10913	7.60288
4g	g	PMA 36 Weeks	Female	Severe ROP	24.1	91	8.13956	6.7038	7.24935	5.19922	9.8727	6.07402	7.75582	11.9153	7.96527	9.81051	3.03885	8.90345	4.33299	11.1607	11.7088	14.3237	5.05256	7.80364	7.47103	5.86535	3.72325	7.38724	3.0215	7.37234	3.55567	7.26651	9.94942	5.83807	5.23079	7.00862	12.9939	5.9971	6.45739	7.79653	4.21877	7.83252	8.399	9.15122	10.2882	3.90883	5.61913	8.80705	8.47192
4h	h	PNA 40 Weeks	Female	Severe ROP	24.1	115	8.85848	6.02144	7.61802	5.5052	9.91011	6.64737	7.8109	11.9684	8.08816	9.25663	3.37391	8.80083	4.42212	11.2448	10.3127	14.7452	5.22718	8.11835	7.19916	6.22606	4.17479	7.62433	3.29356	7.58109	4.19803	8.43086	10.259	6.46632	4.7065	7.6789	13.1331	7.13377	6.63214	8.20649	4.81963	7.7138	8.43887	9.63744	10.3738	3.67016	5.85553	8.85834	7.8463
5b	b	PNA 1 Day	Male	Severe ROP	24.4	0	7.70841	8.71967	6.6106	4.57826	9.74379	5.76199	7.97944	13.0489	6.42401	12.5933	4.36314	9.18824	4.25283	11.0532	9.07877	14.611	5.88491	6.544	6.62135	6.74899	3.73275	7.89061	3.23574	5.01661	7.88958	8.41619	8.26693	6.05711	5.30736	5.70136	13.4859	7.57981	8.85192	8.25671	6.73121	8.01848	9.0449	9.13836	10.1683	3.5033	4.32393	8.02588	4.47213
5c	c	PNA 7 Days	Male	Severe ROP	24.4	7	8.11389	8.06916	6.95967	4.37696	9.86698	6.34957	7.54993	12.9324	8.23171	11.5937	3.47178	9.58489	3.68138	10.4448	9.54295	14.0289	6.93084	6.75925	7.74014	7.69978	4.36504	7.78573	3.38568	5.59938	5.13977	9.14739	8.48861	5.89823	4.97628	5.91715	13.3652	8.98376	8.98535	8.70874	5.28035	8.48837	9.32901	9.43657	10.4056	3.50314	5.0681	7.95964	6.89048
5d	d	PNA 14 Days	Male	Severe ROP	24.4	14	8.40504	9.58702	8.17947	3.86118	9.93828	6.48439	6.80382	12.6944	7.37126	11.4265	2.65384	9.73947	3.20797	10.5926	9.80883	14.5581	6.21484	6.93462	7.91597	7.35985	4.43934	8.28765	2.96166	6.12096	4.21061	9.31806	9.22671	6.60096	4.5812	6.65505	13.7745	6.80984	8.47601	9.0724	4.04714	8.57708	9.38233	10.3716	10.7839	4.15921	7.29857	8.49215	6.53155
5e	e	PNA 28 Days	Male	Severe ROP	24.4	28	8.39986	7.61985	7.94606	4.1726	9.74381	6.00093	6.75094	12.6323	7.1573	11.064	5.47519	9.30211	7.00844	10.8691	9.75976	13.9249	5.0852	6.71626	7.60986	6.03053	3.4459	7.9044	3.91792	6.28512	7.19511	8.20112	8.75216	5.78861	6.88674	6.70962	13.5129	12.331	8.32913	8.52025	6.7195	8.79534	9.79843	8.96002	10.8596	3.89403	6.62599	8.72351	12.9223
5f	f	PMA 32 Weeks	Male	Severe ROP	24.4	53	8.33339	7.97545	7.38517	4.16083	9.53125	7.79392	7.40161	12.8883	6.91813	10.0026	4.38151	9.04561	6.2704	10.658	9.79008	11.3184	5.40936	7.75926	7.49785	6.94074	3.62336	7.90216	2.9281	6.48971	3.97721	6.2737	8.17594	4.55888	4.76838	6.68174	14.1941	6.18682	7.76072	7.37976	5.41217	8.13051	9.95704	8.49936	10.4934	3.76214	6.58805	8.301	8.08066
5g	g	PMA 36 Weeks	Male	Severe ROP	24.4	86	8.84434	7.55968	7.73174	4.20524	9.99155	6.8588	7.50304	12.9131	7.08978	11.4623	4.27759	9.12268	6.1779	10.9009	10.0505	14.4322	5.14448	7.79196	7.81844	7.20943	3.55058	8.0361	2.98113	6.91979	4.46607	6.26326	9.56528	6.37491	5.33309	7.57529	14.0227	6.91256	8.25651	8.01918	5.07013	7.92009	9.24222	10.1941	11.0443	3.7136	6.21155	8.18377	10.2715
5h	h	PNA 40 Weeks	Male	Severe ROP	24.4	111	8.77544	6.61247	7.78612	4.45745	9.90359	6.222	7.1247	12.8127	6.91883	10.2621	3.6096	8.83551	5.28798	11.0246	9.25213	14.2808	5.21469	7.52846	7.0851	6.60524	3.77131	7.92871	3.71183	6.67136	3.18927	6.39453	9.29055	6.22447	5.14919	7.40434	13.8608	5.94708	7.3721	8.10752	4.80357	7.69302	8.94725	9.76528	10.2338	3.76835	6.02564	7.81537	8.94979
6b	b	PNA 1 Day	Female	Mild-moderate ROP	24.6	0	8.13849	9.08144	7.33715	5.74547	9.68428	5.8217	7.69719	12.7073	7.9402	11.5456	4.5099	9.57783	4.11191	11.3963	8.67516	13.4161	6.45341	7.19909	7.79874	6.41702	3.91889	7.68552	2.94705	5.6723	8.60187	8.33571	9.47692	5.69183	5.13771	6.05981	13.5006	8.29601	8.80811	9.12907	6.5587	8.37912	9.48518	8.95306	9.87123	2.76228	5.04733	8.23964	4.44235
6c	c	PNA 7 Days	Female	Mild-moderate ROP	24.6	7	8.54126	7.81079	7.92461	5.91773	9.76886	6.32686	7.82316	12.7721	8.56504	11.7891	3.1916	9.85922	3.97087	11.1128	9.84678	12.7297	7.92896	8.12974	7.56181	8.48914	4.75812	7.76854	2.89239	5.60938	6.26069	8.92679	9.52203	5.14631	5.70021	6.19513	13.4871	7.24193	8.80414	9.02401	4.84755	8.71733	9.30532	9.30116	10.1418	3.399	5.97051	8.39042	5.41211
6d	d	PNA 14 Days	Female	Mild-moderate ROP	24.6	14	8.72077	8.10545	8.03173	5.95505	10.0235	6.75514	8.33854	12.7586	8.56447	11.5587	3.29974	9.91732	3.56261	11.5495	9.13746	14.9193	6.90527	8.17737	8.29954	6.69487	4.45747	8.17047	3.19443	6.14628	6.99626	9.02619	10.1207	7.46654	5.49193	7.47428	13.5813	10.2374	8.5343	9.17756	5.36288	8.41768	9.45738	10.5481	10.8779	3.16781	5.65919	8.34513	8.55704
6e	e	PNA 28 Days	Female	Mild-moderate ROP	24.6	32	9.14194	7.84376	8.49184	5.91246	9.84103	6.68695	8.397	12.9721	8.32555	10.5378	3.58286	9.71701	3.10902	11.494	10.3376	14.8596	6.76352	8.59659	8.44024	6.79609	4.71501	7.8755	3.08455	7.00523	6.27025	9.99915	9.82199	7.61395	5.403	7.73782	13.7813	8.49431	8.49254	9.08522	5.08083	8.66755	8.99526	10.5724	10.9719	3.66019	6.39389	8.84128	7.51842
6f	f	PMA 32 Weeks	Female	Mild-moderate ROP	24.6	52	8.47395	7.84492	7.72536	5.0633	9.82233	5.35175	7.34735	12.4827	8.20385	9.72982	2.71681	9.22681	3.14958	11.3636	9.23888	13.5352	5.49722	7.51266	8.37848	6.21628	3.29134	7.76831	3.01256	7.31595	3.50778	5.15855	9.79825	5.33703	4.64202	6.08459	13.6552	6.20955	7.68052	7.84893	4.4111	7.79518	8.62253	9.4646	11.3524	2.89969	5.47853	8.33095	7.52932
6g	g	PMA 36 Weeks	Female	Mild-moderate ROP	24.6	80	9.02567	7.41385	7.67802	5.17475	10.1124	5.37483	7.42077	11.925	8.38723	9.58229	3.6482	9.25983	4.13877	11.3086	9.84469	14.82	4.91864	7.49375	8.28212	7.53203	3.55844	8.30405	3.25477	7.92778	4.02378	8.17798	10.765	7.61298	4.70164	7.55901	13.3865	6.77684	7.44479	8.6557	4.1704	8.04898	8.90178	10.7305	11.003	2.98991	6.44127	8.46399	5.37708
6h	h	PNA 40 Weeks	Female	Mild-moderate ROP	24.6	108	8.89384	6.91472	8.16144	6.68014	9.88374	5.2881	6.71393	11.8088	8.18372	8.95084	4.17564	9.06083	5.02764	11.2267	9.86804	14.3551	4.58743	7.08202	7.60204	6.658	3.49246	8.1047	4.01986	7.67014	9.57046	9.29278	10.2996	6.5679	5.67271	6.88575	12.9875	10.1423	6.95281	8.41497	6.17796	7.61463	11.2659	9.76896	10.5902	2.98648	7.31882	7.9394	8.76686
7b	b	PNA 1 Day	Female	Severe ROP	24.9	1	7.62548	9.19251	6.72652	6.28434	9.71362	6.61893	7.86166	13.2836	8.61767	11.5727	5.42989	9.29226	6.34642	10.9345	9.28802	13.9775	7.44643	7.18123	7.33365	6.42839	3.95255	7.39351	3.29812	5.3387	6.33242	8.04068	8.80755	5.37039	5.68299	6.34674	14.0251	8.18832	9.23353	7.95973	6.20067	8.71698	9.48982	9.5901	10.8702	2.96708	5.7374	6.92305	9.76314
7e	e	PNA 28 Days	Female	Severe ROP	24.9	34	8.62764	7.28249	8.06046	5.85592	9.74658	6.62935	7.83757	12.9174	7.9666	10.3219	3.63631	9.2261	5.08707	10.9546	9.09611	14.6648	6.28855	8.56098	7.76342	6.73931	3.69991	8.10665	3.2792	6.62591	5.8882	7.55519	9.41272	6.43774	5.05102	7.23654	13.9263	10.7902	8.15194	8.45783	4.88504	8.35988	8.87354	9.5899	11.5032	3.94119	5.7022	7.04895	8.77711
7f	f	PMA 32 Weeks	Female	Severe ROP	24.9	51	8.33464	7.03835	7.63935	5.44207	9.5371	6.74364	7.89159	12.7841	7.89649	10.1964	3.70073	9.00989	3.73198	11.2117	9.05681	13.4887	6.58305	8.73069	7.58292	6.43794	3.61468	7.8075	3.04159	6.88054	4.12825	7.11438	9.35968	5.21774	4.59566	7.08511	13.9004	5.97437	8.02933	8.46224	5.12737	8.52663	8.57248	9.48142	11.2773	4.14472	5.99095	7.18129	5.93743
7g	g	PMA 36 Weeks	Female	Severe ROP	24.9	80	8.31984	7.32566	7.52094	5.28748	9.46574	5.92919	7.33235	12.3025	7.59127	9.96031	3.36061	8.65926	3.55409	10.8605	8.63368	13.5668	5.51623	8.31205	7.51786	5.88833	3.34311	7.87112	3.05537	6.95918	4.06605	5.08567	8.72356	5.26434	4.70361	6.57	13.5624	6.88645	6.97442	7.52613	4.47654	7.78333	8.11484	8.88514	10.7791	3.51642	5.68235	6.57058	7.64431
7h	h	PNA 40 Weeks	Female	Severe ROP	24.9	130	8.85783	6.38889	7.62206	5.78059	9.73787	6.03164	7.70809	10.4407	7.84078	9.19135	3.56903	8.81967	4.6048	11.2625	9.22498	14.5135	4.93773	8.09069	7.19886	6.92647	3.57216	8.22761	3.10812	6.79137	3.35225	6.45513	9.34305	6.53308	5.1473	6.53622	13.8038	7.49668	7.0948	8.0991	4.55853	7.96916	9.21277	9.74075	10.9285	4.09572	6.23759	6.63307	5.91911
8b	b	PNA 1 Day	Male	Severe ROP	26	1	8.407	8.85594	6.60343	6.45357	9.48072	6.24976	7.1205	12.3448	8.37469	11.1083	6.58091	9.49311	7.00691	10.6931	8.21701	12.5899	6.21967	7.44039	7.66638	7.0769	4.04133	8.22579	3.13938	5.87948	8.55148	11.1376	8.39349	4.77994	5.17353	5.4692	13.2073	8.17268	8.36221	8.47997	5.98654	9.62063	9.87729	9.69748	10.1723	3.07843	5.67132	6.96845	6.96655
8c	c	PNA 7 Days	Male	Severe ROP	26	7	8.42731	8.62394	8.09116	5.44296	9.58474	6.81166	6.95842	13.0023	7.63138	10.7652	4.0331	9.74334	5.28298	9.96048	11.6305	12.7799	7.51527	7.04544	7.53069	8.27684	4.39084	8.17681	3.21204	5.91316	7.36188	9.56518	8.98699	5.23359	5.72458	6.75994	13.4583	8.19373	8.26658	7.97856	5.97003	7.69854	9.4818	8.22262	11.1536	3.87226	6.42618	8.18942	9.18272
8d	d	PNA 14 Days	Male	Severe ROP	26	14	8.46518	8.69855	9.15986	5.88811	9.49883	6.946	7.55813	13.3252	7.57664	10.8168	3.7391	10.4057	6.28135	9.87494	12.6305	13.7394	7.35282	9.72252	8.93345	8.26285	5.79419	8.52518	3.07637	6.4833	5.20211	10.9154	10.3449	5.94219	5.54009	7.80256	14.3123	8.75855	8.81412	9.18944	5.56657	8.90212	9.8967	9.8647	10.4656	4.49682	7.48243	9.03395	7.89996
8e	e	PNA 28 Days	Male	Severe ROP	26	28	8.57382	8.06419	8.25046	5.20441	9.69709	6.66236	7.07905	12.6211	7.78402	9.35444	3.27956	9.7042	6.22544	10.2924	9.28831	12.8115	6.48605	8.01069	7.9364	6.6731	4.22475	7.9879	2.84757	6.1762	4.38197	9.75675	9.36088	5.04214	4.68088	7.08121	13.2852	7.34324	7.68708	8.28186	4.90819	8.32419	9.31236	9.49022	11.1286	3.71251	5.55604	8.56811	7.2723
8f	f	PMA 32 Weeks	Male	Severe ROP	26	40	8.99732	7.54954	8.43219	5.65036	9.83381	6.73512	7.86376	12.311	7.49488	9.43593	4.16893	9.99152	6.34946	10.6267	9.45386	14.0975	6.01282	8.46929	8.25649	7.11172	4.01538	8.53147	3.00006	6.35711	6.43859	10.1163	9.86555	6.15753	5.12335	7.53274	13.8963	8.65607	8.12545	8.62651	5.45519	8.15809	9.96964	9.53476	11.2316	3.96149	6.10039	8.45279	8.66188
8h	h	PNA 40 Weeks	Male	Severe ROP	26	99	8.81657	6.45297	7.4256	5.85771	9.656	6.97143	7.84442	11.8384	7.04541	9.44507	4.6162	8.78293	5.06644	11.0219	11.2093	12.4704	6.01155	8.86672	8.63779	6.53986	4.13865	7.80219	3.04801	7.71525	4.70828	11.6095	10.1159	5.52233	5.06787	6.969	13.425	8.51599	7.29008	8.45931	4.93751	8.01556	9.19219	6.49569	10.5598	3.94156	7.48746	9.09263	9.07631
9b	b	PNA 1 Day	Female	Mild-moderate ROP	26.4	1	8.09817	9.13791	7.01515	6.24056	9.75222	5.85704	7.99443	12.8619	8.72669	11.2409	3.57395	9.54366	5.03205	10.9582	8.31701	13.7587	6.62723	8.19304	7.22921	5.71659	4.96053	7.41727	3.18696	5.65566	7.04446	8.16364	9.64705	5.32347	4.78087	5.68959	13.4595	7.1565	8.65006	8.68882	5.22565	9.25674	9.41544	9.13305	10.1852	3.21832	5.97648	7.48737	7.8302
9c	c	PNA 7 Days	Female	Mild-moderate ROP	26.4	11	8.26856	7.97519	7.9097	5.82735	9.79652	6.63392	7.69259	12.1608	8.22533	10.9262	4.8944	9.54674	6.1355	10.8404	8.51414	14.4338	6.77227	7.52567	8.11295	6.52342	4.74772	7.88038	3.30077	5.70465	8.47686	7.52809	9.62334	6.83817	8.29889	7.42615	13.698	10.8994	8.07464	8.52849	6.55884	8.12567	11.1049	8.19777	10.2834	3.37219	5.5454	8.40102	12.5466
9d	d	PNA 14 Days	Female	Mild-moderate ROP	26.4	14	7.91756	7.84353	7.61649	5.57261	10.0527	6.32091	7.68709	12.5891	8.5941	10.5376	4.6098	9.34927	4.82923	11.3928	8.70578	14.9561	5.99551	7.48164	8.09275	5.82196	4.29495	7.85913	3.44955	5.76205	7.289	8.04952	9.60718	5.93074	6.19264	7.10951	13.5283	8.89164	7.81225	8.5256	5.60296	8.0392	9.22228	9.94127	11.0105	3.50257	5.57706	8.32685	10.4192
9e	e	PNA 28 Days	Female	Mild-moderate ROP	26.4	27	9.01911	8.19537	8.2568	6.01276	9.81975	6.51231	8.12886	12.6499	8.38174	10.3219	3.36704	9.46294	3.77283	11.4196	9.90624	14.7978	6.26386	8.74879	8.10636	6.34275	4.61732	8.02628	3.31381	6.24124	5.6052	7.88948	9.76919	6.57368	5.23876	7.08375	13.8929	9.0765	8.0422	8.59935	5.14699	8.4072	9.18928	9.75835	10.9248	3.80384	5.61128	8.62142	7.734
9f	f	PMA 32 Weeks	Female	Mild-moderate ROP	26.4	40	8.66213	8.14939	7.62967	5.47849	10.3297	6.71976	7.92644	12.5691	8.30305	10.3725	3.69409	9.06341	4.19009	11.174	9.58806	14.4913	5.91366	8.26363	7.9137	6.65821	4.57071	7.76128	3.15813	6.73712	5.06088	8.40152	9.56425	6.27597	4.88104	6.71723	13.7099	9.25239	7.69241	8.15405	4.7504	7.87284	8.58342	9.72646	11.2502	3.47331	5.68737	8.04067	8.41385
9g	g	PMA 36 Weeks	Female	Mild-moderate ROP	26.4	76	8.30433	8.07807	7.28778	5.38438	9.98014	5.902	7.66257	10.8395	8.33267	10.4439	4.00438	8.98814	4.85671	11.0686	9.90385	14.4072	5.11345	7.94909	7.84761	6.96111	4.20258	8.06753	3.12144	7.29216	3.78548	8.47289	10.0627	5.90604	4.84348	6.60733	13.3439	7.29179	6.83599	7.96348	4.58469	7.59288	7.64006	9.62748	11.0021	3.78664	5.70521	7.9193	7.05975
9h	h	PNA 40 Weeks	Female	Mild-moderate ROP	26.4	96	8.98334	7.75644	7.64053	5.91181	10.1547	6.17012	7.96674	10.9814	8.59624	10.2705	3.93991	9.13565	6.04227	11.271	10.1249	14.707	5.28373	7.86303	7.77624	7.34239	4.52716	8.50449	3.0595	7.73416	4.85559	9.49465	10.6039	6.35242	4.94699	7.42812	13.4041	8.72313	6.91355	8.31348	4.73101	7.56434	8.7101	9.82001	10.8549	3.73487	6.41233	7.97618	6.54065
[truncated: 405 more columns]

## Sheet: Table_S3
Variable	Protein	coefficient	p_value	Adjusted_p_value
Retinopathy of prematurity (ROP)	MEPE	-0.712737	3.29e-15	3.62e-13
Retinopathy of prematurity (ROP)	CCL17	-0.664985	8.80e-13	5.66e-11
Retinopathy of prematurity (ROP)	PDGFA	-0.656715	2.09e-12	1.23e-10
Retinopathy of prematurity (ROP)	DKK1	-0.639911	1.12e-11	5.48e-10
Retinopathy of prematurity (ROP)	HBEGF	-0.602902	3.22e-10	1.08e-08
Retinopathy of prematurity (ROP)	SOST	-0.600956	3.79e-10	1.25e-08
Retinopathy of prematurity (ROP)	CD84	-0.586897	1.21e-09	3.52e-08
Retinopathy of prematurity (ROP)	AGER	-0.551579	1.76e-08	3.66e-07
Retinopathy of prematurity (ROP)	SERPINE1	-0.548055	2.26e-08	4.56e-07
Retinopathy of prematurity (ROP)	ADGRG2	-0.540931	3.71e-08	7.05e-07
Retinopathy of prematurity (ROP)	ANGPT1	-0.538525	4.38e-08	8.17e-07
Retinopathy of prematurity (ROP)	APP	-0.53502	5.56e-08	1.01e-06
Retinopathy of prematurity (ROP)	KITLG	-0.526449	9.85e-08	1.65e-06
Retinopathy of prematurity (ROP)	MMP12	-0.524739	1.10e-07	1.82e-06
Retinopathy of prematurity (ROP)	PPIB	-0.514091	2.19e-07	3.32e-06
Gestational Age (GAW)	PILRB	-0.510205	2.79e-07	4.11e-06
Gestational Age (GAW)	IL18	-0.505228	3.80e-07	5.39e-06
Retinopathy of prematurity (ROP)	GDF2	-0.504354	4.01e-07	5.64e-06
Retinopathy of prematurity (ROP)	THBD	-0.503358	4.27e-07	5.94e-06
Retinopathy of prematurity (ROP)	CD40LG	-0.502371	4.53e-07	6.25e-06
Retinopathy of prematurity (ROP)	PDGFB	-0.496244	6.56e-07	8.62e-06
Retinopathy of prematurity (ROP)	SDC4	-0.49333	7.80e-07	1e-05
Retinopathy of prematurity (ROP)	NOTCH3	-0.491488	8.70e-07	1.1e-05
Retinopathy of prematurity (ROP)	FCGR2B	-0.489628	9.70e-07	1.21e-05
Retinopathy of prematurity (ROP)	AMBP	-0.489411	9.83e-07	1.22e-05
Retinopathy of prematurity (ROP)	CD1C	-0.48599	1.20e-06	1.46e-05
Retinopathy of prematurity (ROP)	SSC4D	-0.485427	1.24e-06	1.5e-05
Retinopathy of prematurity (ROP)	CA6	-0.483538	1.38e-06	1.64e-05
Gestational Age (GAW)	PILRA	-0.469392	3.06e-06	3.27e-05
Retinopathy of prematurity (ROP)	CNTN1	-0.467138	3.46e-06	3.63e-05
Retinopathy of prematurity (ROP)	CCL5	-0.464441	4.00e-06	4.11e-05
Retinopathy of prematurity (ROP)	GH1	-0.460465	4.96e-06	4.94e-05
Retinopathy of prematurity (ROP)	SCARF1	-0.447402	9.82e-06	8.86e-05
Retinopathy of prematurity (ROP)	ENTPD5	-0.446923	1.01e-05	9.04e-05
Retinopathy of prematurity (ROP)	SPON2	-0.445118	1.10e-05	9.79e-05
Gestational Age (GAW)	CTSD	-0.444817	1.12e-05	9.91e-05
Gestational Age (GAW)	SIRPB1	-0.444022	1.17e-05	0.000103
Retinopathy of prematurity (ROP)	XCL1	-0.438446	1.54e-05	0.000131
Retinopathy of prematurity (ROP)	TREML2	-0.435655	1.77e-05	0.000147
Retinopathy of prematurity (ROP)	NID2	-0.4323	2.09e-05	0.000169
Retinopathy of prematurity (ROP)	PLTP	-0.431031	2.23e-05	0.000179
Retinopathy of prematurity (ROP)	CXCL1	-0.428879	2.47e-05	0.000195
Gestational Age (GAW)	TIE1	-0.422249	3.39e-05	0.000257
Retinopathy of prematurity (ROP)	GP6	-0.420054	3.76e-05	0.00028
Gestational Age (GAW)	TNFRSF10C	-0.417113	4.32e-05	0.000315
Gestational Age (GAW)	FAS	-0.416786	4.38e-05	0.000319
Gestational Age (GAW)	HAVCR2	-0.415133	4.73e-05	0.000341
Retinopathy of prematurity (ROP)	FABP2	-0.414171	4.95e-05	0.000354
Retinopathy of prematurity (ROP)	FCRL1	-0.412601	5.32e-05	0.000376
Retinopathy of prematurity (ROP)	MMP7	-0.403645	7.98e-05	0.000531
Retinopathy of prematurity (ROP)	ADAMTS13	-0.402019	8.58e-05	0.000564
Retinopathy of prematurity (ROP)	CD79B	-0.39763	1.04e-04	0.000665
Gestational Age (GAW)	LILRB2	-0.396932	1.07e-04	0.000682
Retinopathy of prematurity (ROP)	CTRC	-0.396803	1.08e-04	0.000685
Retinopathy of prematurity (ROP)	LGMN	-0.388204	1.56e-04	0.000939
Gestational Age (GAW)	CA1	-0.384839	1.80e-04	0.00106
Gestational Age (GAW)	HMOX1	-0.384468	1.83e-04	0.00107
Gestational Age (GAW)	ANGPTL4	-0.382674	1.97e-04	0.00114
Retinopathy of prematurity (ROP)	KIT	-0.380751	2.14e-04	0.00122
Retinopathy of prematurity (ROP)	IL17D	-0.378759	2.32e-04	0.00131
Gestational Age (GAW)	HAVCR1	-0.374081	2.81e-04	0.00154
Retinopathy of prematurity (ROP)	LAMA4	-0.373506	2.88e-04	0.00157
Retinopathy of prematurity (ROP)	CD4	-0.369239	3.42e-04	0.00181
Retinopathy of prematurity (ROP)	CR2	-0.368957	3.46e-04	0.00183
Retinopathy of prematurity (ROP)	PRELP	-0.36797	3.60e-04	0.00189
Gestational Age (GAW)	CHI3L1	-0.365312	4.00e-04	0.00207
Retinopathy of prematurity (ROP)	CD69	-0.363807	4.24e-04	0.00218
Gestational Age (GAW)	MFGE8	-0.356985	5.53e-04	0.00271
Retinopathy of prematurity (ROP)	COCH	-0.355283	5.90e-04	0.00286
Retinopathy of prematurity (ROP)	PON3	-0.353309	6.36e-04	0.00305
Retinopathy of prematurity (ROP)	ANGPTL7	-0.352727	6.50e-04	0.00311
Gestational Age (GAW)	LILRB1	-0.352487	6.56e-04	0.00313
Gestational Age (GAW)	PLA2G7	-0.352097	6.66e-04	0.00317
Gestational Age (GAW)	BST1	-0.351938	6.70e-04	0.00319
Retinopathy of prematurity (ROP)	CDON	-0.348309	7.68e-04	0.00358
Gestational Age (GAW)	TFPI	-0.346024	8.36e-04	0.00384
Retinopathy of prematurity (ROP)	XG	-0.345998	8.37e-04	0.00384
Gestational Age (GAW)	CTSL	-0.341445	9.89e-04	0.00442
Retinopathy of prematurity (ROP)	ACAN	-0.334297	1.28e-03	0.00548
Retinopathy of prematurity (ROP)	SERPINA12	-0.333714	1.31e-03	0.00557
Retinopathy of prematurity (ROP)	SCGB3A1	-0.333649	1.31e-03	0.00558
Gestational Age (GAW)	THOP1	-0.333498	1.32e-03	0.00561
Retinopathy of prematurity (ROP)	CPB1	-0.328771	1.56e-03	0.00645
Retinopathy of prematurity (ROP)	CNTN4	-0.321901	1.98e-03	0.00786
Gestational Age (GAW)	CCL15	-0.320141	2.10e-03	0.00826
Retinopathy of prematurity (ROP)	MMP9	-0.31879	2.20e-03	0.00858
Retinopathy of prematurity (ROP)	CD93	-0.318518	2.22e-03	0.00865
Retinopathy of prematurity (ROP)	SORT1	-0.316648	2.36e-03	0.00912
Retinopathy of prematurity (ROP)	SPP1	-0.315501	2.45e-03	0.00941
Gestational Age (GAW)	SPINK5	-0.315306	2.47e-03	0.00946
Retinopathy of prematurity (ROP)	CRTAC1	-0.314712	2.52e-03	0.00961
Gestational Age (GAW)	C2	-0.314218	2.56e-03	0.00975
Gestational Age (GAW)	ADM	-0.311938	2.76e-03	0.0104
Gestational Age (GAW)	TNFRSF1A	-0.310921	2.86e-03	0.0107
Retinopathy of prematurity (ROP)	SPARCL1	-0.309167	3.03e-03	0.0112
Gestational Age (GAW)	VSIG4	-0.308225	3.12e-03	0.0115
Gestational Age (GAW)	FUCA1	-0.308145	3.13e-03	0.0115
Gestational Age (GAW)	LILRA5	-0.307854	3.16e-03	0.0116
Gestational Age (GAW)	BAG6	-0.307076	3.24e-03	0.0118
Gestational Age (GAW)	ICAM1	-0.306766	3.27e-03	0.0119
Gestational Age (GAW)	SIRPA	-0.305025	3.46e-03	0.0125
Gestational Age (GAW)	NECTIN2	-0.304212	3.56e-03	0.0128
Retinopathy of prematurity (ROP)	CD109	-0.302616	3.74e-03	0.0133
Retinopathy of prematurity (ROP)	F2R	-0.301949	3.82e-03	0.0135
Retinopathy of prematurity (ROP)	TNFRSF13B	-0.2999	4.08e-03	0.0143
Gestational Age (GAW)	FKBP4	-0.298369	4.29e-03	0.0149
Retinopathy of prematurity (ROP)	TFRC	-0.29398	4.92e-03	0.0167
Gestational Age (GAW)	ALDH1A1	-0.293418	5.00e-03	0.0169
Gestational Age (GAW)	CD59	-0.292994	5.07e-03	0.0171
Retinopathy of prematurity (ROP)	GAL	-0.292871	5.09e-03	0.0171
Gestational Age (GAW)	TNFRSF10A	-0.290404	5.49e-03	0.0182
Gestational Age (GAW)	TNFRSF1B	-0.289874	5.58e-03	0.0185
Gestational Age (GAW)	LAIR1	-0.289706	5.61e-03	0.0186
Retinopathy of prematurity (ROP)	KLK10	-0.28445	6.58e-03	0.0212
Gestational Age (GAW)	MEGF9	-0.283129	6.85e-03	0.0219
Retinopathy of prematurity (ROP)	DDC	-0.281687	7.15e-03	0.0227
Gestational Age (GAW)	GUSB	-0.28152	7.19e-03	0.0228
Gestational Age (GAW)	SIGLEC7	-0.276817	8.26e-03	0.0255
Gestational Age (GAW)	CTSZ	-0.274545	8.83e-03	0.0269
Retinopathy of prematurity (ROP)	SPON1	-0.274018	8.96e-03	0.0272
Retinopathy of prematurity (ROP)	CLEC11A	-0.273247	9.17e-03	0.0277
Retinopathy of prematurity (ROP)	PTPRS	-0.272411	9.39e-03	0.0283
Gestational Age (GAW)	FUT5	-0.269958	1.01e-02	0.0299
Gestational Age (GAW)	FUT3	-0.269958	1.01e-02	0.0299
Gestational Age (GAW)	NPPB	-0.267933	1.07e-02	0.0314
Gestational Age (GAW)	CCL16	-0.267244	1.09e-02	0.0319
Gestational Age (GAW)	CES1	-0.267173	1.09e-02	0.032
Gestational Age (GAW)	HTRA2	-0.26598	1.13e-02	0.0329
Retinopathy of prematurity (ROP)	DCN	-0.265259	1.15e-02	0.0334
Retinopathy of prematurity (ROP)	METRNL	-0.263455	1.21e-02	0.0348
Retinopathy of prematurity (ROP)	CDH5	-0.263116	1.22e-02	0.0351
Gestational Age (GAW)	ENPP7	-0.261242	1.29e-02	0.0365
Gestational Age (GAW)	ICAM3	-0.260694	1.31e-02	0.037
Retinopathy of prematurity (ROP)	NQO2	-0.259724	1.34e-02	0.0378
Retinopathy of prematurity (ROP)	CCL3	-0.259714	1.34e-02	0.0378
Gestational Age (GAW)	LGALS9	-0.259553	1.35e-02	0.0379
Retinopathy of prematurity (ROP)	FABP6	-0.257167	1.44e-02	0.04
Gestational Age (GAW)	FABP4	-0.253922	1.57e-02	0.043
Gestational Age (GAW)	CST6	-0.253657	1.58e-02	0.0432
Retinopathy of prematurity (ROP)	APLP1	-0.250767	1.71e-02	0.046
Gestational Age (GAW)	CA2	-0.249423	1.78e-02	0.0474
Gestational Age (GAW)	REG3A	-0.249202	1.79e-02	0.0476
Gestational Age (GAW)	IL2RA	-0.248415	1.82e-02	0.0484
Retinopathy of prematurity (ROP)	BOC	-0.248145	1.84e-02	0.0487
Gestational Age (GAW)	BCAM	-0.247416	1.87e-02	0.0495
Gestational Age (GAW)	ANG	-0.246983	1.89e-02	0.0499
Gestational Age (GAW)	CTRC	0.248822	1.80e-02	0.048
Retinopathy of prematurity (ROP)	LILRB1	0.250195	1.74e-02	0.0466
Gestational Age (GAW)	CR2	0.251686	1.67e-02	0.0451
Gestational Age (GAW)	SUMF2	0.252234	1.65e-02	0.0446
Retinopathy of prematurity (ROP)	CA2	0.252826	1.62e-02	0.044
Gestational Age (GAW)	SPARCL1	0.254585	1.55e-02	0.0424
Gestational Age (GAW)	TREML2	0.255018	1.53e-02	0.042
Gestational Age (GAW)	QPCT	0.256601	1.46e-02	0.0405
Retinopathy of prematurity (ROP)	PROC	0.257647	1.42e-02	0.0396
Gestational Age (GAW)	CD109	0.260057	1.33e-02	0.0375
Gestational Age (GAW)	METRNL	0.262683	1.24e-02	0.0354
Retinopathy of prematurity (ROP)	TFF2	0.263192	1.22e-02	0.035
Gestational Age (GAW)	ANGPTL1	0.263319	1.22e-02	0.0349
Retinopathy of prematurity (ROP)	TFPI	0.263727	1.20e-02	0.0346
Retinopathy of prematurity (ROP)	VWF	0.266246	1.12e-02	0.0327
Retinopathy of prematurity (ROP)	MFGE8	0.268539	1.05e-02	0.0309
Gestational Age (GAW)	DCN	0.269127	1.03e-02	0.0305
Retinopathy of prematurity (ROP)	CNDP1	0.270118	1.00e-02	0.0298
Retinopathy of prematurity (ROP)	LILRA5	0.270983	9.78e-03	0.0292
Gestational Age (GAW)	XG	0.271929	9.52e-03	0.0286
Gestational Age (GAW)	PRELP	0.276137	8.43e-03	0.0259
Gestational Age (GAW)	LAMA4	0.27809	7.96e-03	0.0247
Gestational Age (GAW)	SORT1	0.280495	7.41e-03	0.0234
Retinopathy of prematurity (ROP)	LYVE1	0.280944	7.31e-03	0.0231
Gestational Age (GAW)	KLK10	0.281007	7.30e-03	0.0231
Retinopathy of prematurity (ROP)	CD59	0.281358	7.22e-03	0.0229
Retinopathy of prematurity (ROP)	ANG	0.283651	6.74e-03	0.0216
Retinopathy of prematurity (ROP)	SPINK5	0.284384	6.60e-03	0.0212
Gestational Age (GAW)	PTPRS	0.284552	6.56e-03	0.0211
Retinopathy of prematurity (ROP)	C2	0.285719	6.34e-03	0.0205
Gestational Age (GAW)	F2R	0.286461	6.20e-03	0.0202
Retinopathy of prematurity (ROP)	CCL15	0.292072	5.22e-03	0.0175
Gestational Age (GAW)	AMBP	0.294011	4.91e-03	0.0167
Retinopathy of prematurity (ROP)	TNFRSF1A	0.294431	4.85e-03	0.0165
Gestational Age (GAW)	SPP1	0.295779	4.65e-03	0.0159
Retinopathy of prematurity (ROP)	SIRPA	0.297617	4.39e-03	0.0152
Gestational Age (GAW)	MMP7	0.314289	2.55e-03	0.00973
Gestational Age (GAW)	CD79B	0.315429	2.46e-03	0.00942
Gestational Age (GAW)	KIT	0.315544	2.45e-03	0.0094
Retinopathy of prematurity (ROP)	FKBP4	0.316074	2.41e-03	0.00926
Retinopathy of prematurity (ROP)	LGALS9	0.317634	2.28e-03	0.00887
Retinopathy of prematurity (ROP)	NPPB	0.317803	2.27e-03	0.00883
Gestational Age (GAW)	SCARF1	0.324145	1.83e-03	0.00737
Retinopathy of prematurity (ROP)	BAG6	0.324561	1.80e-03	0.00729
Gestational Age (GAW)	ACAN	0.32464	1.80e-03	0.00727
Gestational Age (GAW)	IL17D	0.325869	1.72e-03	0.00702
Gestational Age (GAW)	XCL1	0.327089	1.65e-03	0.00678
Gestational Age (GAW)	ADAMTS13	0.328	1.60e-03	0.00659
Retinopathy of prematurity (ROP)	ICAM1	0.328715	1.56e-03	0.00646
Retinopathy of prematurity (ROP)	CTSD	0.329636	1.51e-03	0.00628
Retinopathy of prematurity (ROP)	NECTIN2	0.330077	1.49e-03	0.0062
Gestational Age (GAW)	CD69	0.331809	1.40e-03	0.00589
Gestational Age (GAW)	CDON	0.332464	1.37e-03	0.00579
Gestational Age (GAW)	FABP2	0.334727	1.26e-03	0.00541
Retinopathy of prematurity (ROP)	CTSL	0.337276	1.15e-03	0.00501
Retinopathy of prematurity (ROP)	CHI3L1	0.338498	1.10e-03	0.00483
Gestational Age (GAW)	LTBP2	0.338979	1.08e-03	0.00476
Retinopathy of prematurity (ROP)	LAIR1	0.340368	1.03e-03	0.00456
Gestational Age (GAW)	ANGPTL7	0.346554	8.20e-04	0.00378
Gestational Age (GAW)	PLTP	0.349162	7.44e-04	0.00348
Retinopathy of prematurity (ROP)	CCL16	0.352144	6.65e-04	0.00317
Gestational Age (GAW)	CLUL1	0.356994	5.52e-04	0.00271
Retinopathy of prematurity (ROP)	TNFRSF10A	0.360076	4.90e-04	0.00246
Retinopathy of prematurity (ROP)	FAS	0.361222	4.69e-04	0.00237
Gestational Age (GAW)	LGMN	0.36129	4.68e-04	0.00236
Gestational Age (GAW)	CXCL1	0.362077	4.54e-04	0.0023
Retinopathy of prematurity (ROP)	THOP1	0.3622	4.51e-04	0.00229
Retinopathy of prematurity (ROP)	CES1	0.363177	4.35e-04	0.00222
Gestational Age (GAW)	OMD	0.363898	4.22e-04	0.00217
Gestational Age (GAW)	APLP1	0.36449	4.13e-04	0.00213
Gestational Age (GAW)	PON3	0.367416	3.68e-04	0.00193
Retinopathy of prematurity (ROP)	SIRPB1	0.370094	3.30e-04	0.00176
Retinopathy of prematurity (ROP)	HAVCR2	0.370799	3.21e-04	0.00172
Retinopathy of prematurity (ROP)	ADM	0.371504	3.12e-04	0.00168
Gestational Age (GAW)	FCRL1	0.373586	2.87e-04	0.00156
Gestational Age (GAW)	CRTAC1	0.373613	2.87e-04	0.00156
Gestational Age (GAW)	CLEC11A	0.376265	2.57e-04	0.00143
Gestational Age (GAW)	CD1C	0.377635	2.43e-04	0.00136
Retinopathy of prematurity (ROP)	VSIG4	0.379511	2.25e-04	0.00128
Retinopathy of prematurity (ROP)	FUCA1	0.380065	2.20e-04	0.00125
Gestational Age (GAW)	SPON2	0.380799	2.13e-04	0.00122
Gestational Age (GAW)	GDF2	0.38369	1.89e-04	0.0011
Retinopathy of prematurity (ROP)	BST1	0.384313	1.84e-04	0.00108
Retinopathy of prematurity (ROP)	HAVCR1	0.384332	1.84e-04	0.00108
Gestational Age (GAW)	SPON1	0.385087	1.78e-04	0.00105
Gestational Age (GAW)	GP6	0.386899	1.65e-04	0.000984
Gestational Age (GAW)	MBL2	0.387244	1.63e-04	0.000972
Gestational Age (GAW)	GH1	0.388119	1.57e-04	0.000941
Gestational Age (GAW)	MMP12	0.391186	1.38e-04	0.000843
Gestational Age (GAW)	CA6	0.398072	1.02e-04	0.000654
Gestational Age (GAW)	NOTCH3	0.403809	7.92e-05	0.000528
Gestational Age (GAW)	SERPINE1	0.404967	7.52e-05	0.000505
Gestational Age (GAW)	PDGFB	0.407672	6.66e-05	0.000456
Gestational Age (GAW)	AGER	0.413657	5.07e-05	0.000361
Gestational Age (GAW)	NID2	0.416088	4.53e-05	0.000328
Gestational Age (GAW)	FCGR2B	0.41942	3.88e-05	0.000287
Retinopathy of prematurity (ROP)	TIE1	0.422883	3.29e-05	0.00025
Retinopathy of prematurity (ROP)	PILRA	0.431115	2.22e-05	0.000178
Retinopathy of prematurity (ROP)	ANGPTL4	0.433418	1.98e-05	0.000161
Retinopathy of prematurity (ROP)	ALDH1A1	0.435157	1.82e-05	0.00015
Gestational Age (GAW)	SSC4D	0.441423	1.33e-05	0.000115
Gestational Age (GAW)	PPIB	0.443898	1.17e-05	0.000103
Gestational Age (GAW)	APP	0.446117	1.05e-05	9.37e-05
Gestational Age (GAW)	SDC4	0.448017	9.52e-06	8.63e-05
Gestational Age (GAW)	CNTN1	0.448114	9.47e-06	8.6e-05
Retinopathy of prematurity (ROP)	IL18	0.45024	8.49e-06	7.83e-05
Gestational Age (GAW)	THBD	0.452967	7.37e-06	6.94e-05
Retinopathy of prematurity (ROP)	HMOX1	0.454451	6.82e-06	6.5e-05
Gestational Age (GAW)	HBEGF	0.461356	4.73e-06	4.75e-05
Gestational Age (GAW)	ANGPT1	0.462302	4.49e-06	4.54e-05
Gestational Age (GAW)	CD40LG	0.46476	3.94e-06	4.05e-05
Gestational Age (GAW)	CCL5	0.466368	3.61e-06	3.76e-05
Retinopathy of prematurity (ROP)	CA1	0.479609	1.73e-06	1.99e-05
Gestational Age (GAW)	COCH	0.484905	1.28e-06	1.54e-05
Gestational Age (GAW)	ENTPD5	0.490377	9.29e-07	1.16e-05
Gestational Age (GAW)	CD84	0.499986	5.24e-07	7.1e-06
Gestational Age (GAW)	SOST	0.502505	4.49e-07	6.21e-06
Retinopathy of prematurity (ROP)	PILRB	0.503772	4.16e-07	5.82e-06
Gestational Age (GAW)	ADGRG2	0.506103	3.60e-07	5.15e-06
Gestational Age (GAW)	KITLG	0.51809	1.70e-07	2.64e-06
Gestational Age (GAW)	PDGFA	0.533966	5.97e-08	1.07e-06
Gestational Age (GAW)	DKK1	0.553723	1.51e-08	3.21e-07
Gestational Age (GAW)	CCL17	0.599071	4.45e-10	1.44e-08
Gestational Age (GAW)	MEPE	0.646346	5.97e-12	3.11e-10

## Sheet: Table_S4
Protein_1	Protein_2	coefficient	p_value	Adjusted_p_value
PARK7	GLO1	0.958332	1.15e-49	5.89e-45
PDGFB	ANGPT1	0.951041	1.19e-46	4.05e-42
PARK7	MIF	0.93984	8.05e-43	2.06e-38
SNAP29	MESDC2	0.932338	1.21e-40	2.15e-36
PEBP1	MIF	0.932267	1.26e-40	2.15e-36
PEBP1	PARK7	0.931809	1.68e-40	2.45e-36
IKBKG	CASP3	0.923902	1.76e-38	1.81e-34
HDGF	APEX1	0.923638	2.04e-38	1.9e-34
HDGF	FKBP4	0.910605	1.58e-35	1.34e-31
PEBP1	NUDT5	0.905322	1.75e-34	1.38e-30
PEBP1	GLO1	0.904248	2.82e-34	2.06e-30
QDPR	PARK7	0.903931	3.23e-34	2.21e-30
QDPR	PEBP1	0.903033	4.77e-34	3.05e-30
MIF	GLO1	0.900602	1.34e-33	8.1e-30
TMSB10	CSTB	0.898894	2.74e-33	1.56e-29
MIF	HDGF	0.897608	4.64e-33	2.5e-29
PDGFA	APP	0.894879	1.39e-32	7.12e-29
SNAP29	CRKL	0.894509	1.61e-32	7.85e-29
IKBKG	CD2AP	0.893787	2.14e-32	9.96e-29
SNAP29	SNAP23	0.893364	2.53e-32	1.12e-28
NUDT5	MIF	0.892748	3.21e-32	1.35e-28
QDPR	NUDT5	0.892677	3.30e-32	1.35e-28
TFF3	EPCAM	0.892448	3.60e-32	1.42e-28
QDPR	MIF	0.89199	4.30e-32	1.63e-28
SNAP23	CRKL	0.891233	5.75e-32	2.1e-28
TNFRSF10B	GDF15	0.890282	8.26e-32	2.92e-28
RELT	COLEC12	0.890176	8.60e-32	2.93e-28
GP6	CD69	0.888539	1.59e-31	5.25e-28
PPP1R2	HDGF	0.888186	1.81e-31	5.8e-28
PARK7	KYAT1	0.887407	2.42e-31	7.51e-28
SNAP29	CASP3	0.884787	6.28e-31	1.89e-27
PARK7	NUDT5	0.883114	1.14e-30	3.34e-27
KYAT1	GLO1	0.88001	3.37e-30	9.59e-27
CD40LG	ANGPT1	0.879169	4.50e-30	1.25e-26
PDGFA	HBEGF	0.878835	5.05e-30	1.36e-26
MPO	AZU1	0.878624	5.42e-30	1.42e-26
QDPR	GLO1	0.878447	5.76e-30	1.47e-26
FAM3C	CLMP	0.877496	7.94e-30	1.98e-26
PPP1R2	MIF	0.877426	8.13e-30	1.98e-26
ROR1	CLMP	0.877338	8.38e-30	1.99e-26
STK4	IKBKG	0.877215	8.73e-30	2.03e-26
QDPR	KYAT1	0.877016	9.33e-30	2.12e-26
MCFD2	IGFBPL1	0.876669	1.05e-29	2.33e-26
PPP1R2	APEX1	0.874203	2.37e-29	5.16e-26
PDGFA	ANGPT1	0.874027	2.51e-29	5.36e-26
GP6	CD40LG	0.872988	3.52e-29	7.36e-26
TNFRSF1A	FSTL3	0.872671	3.90e-29	7.99e-26
TNFRSF1A	RELT	0.871878	5.04e-29	1.01e-25
MIF	APEX1	0.870963	6.75e-29	1.33e-25
PARP1	APEX1	0.870857	6.98e-29	1.35e-25
HBEGF	ANGPT1	0.870681	7.38e-29	1.37e-25
IGFBPL1	CLMP	0.870734	7.26e-29	1.37e-25
TNFRSF10B	CXCL16	0.870628	7.51e-29	1.37e-25
TNFRSF1A	PLAT	0.869853	9.60e-29	1.67e-25
PRTN3	MPO	0.869659	1.02e-28	1.74e-25
CD84	ANGPT1	0.868568	1.44e-28	2.41e-25
PI3	KLK6	0.867793	1.83e-28	3.02e-25
NUDT5	HDGF	0.867352	2.10e-28	3.41e-25
STK4	CASP3	0.866683	2.58e-28	4.06e-25
OLR1	CEACAM8	0.866701	2.56e-28	4.06e-25
TNFRSF1A	GDF15	0.866331	2.87e-28	4.45e-25
NUDT5	FKBP4	0.865767	3.41e-28	5.21e-25
FCRL1	CD79B	0.865116	4.16e-28	6.26e-25
FKBP4	BAG6	0.863249	7.30e-28	1.08e-24
KLK6	CST6	0.861206	1.34e-27	1.96e-24
NUDT5	KYAT1	0.861139	1.37e-27	1.97e-24
NPDC1	CLMP	0.86103	1.41e-27	2.01e-24
CA2	CA1	0.859427	2.25e-27	3.16e-24
MIF	KYAT1	0.856869	4.70e-27	6.51e-24
MESDC2	CASP3	0.856592	5.09e-27	6.95e-24
SERPINB6	ENO2	0.856486	5.25e-27	7.07e-24
PPP1R2	FKBP4	0.855993	6.03e-27	7.72e-24
QDPR	PPP1R2	0.856116	5.83e-27	7.72e-24
APP	ANGPT1	0.855024	7.93e-27	9.78e-24
NUDT5	GLO1	0.85506	7.85e-27	9.78e-24
PDGFB	PDGFA	0.855024	7.93e-27	9.78e-24
QDPR	HDGF	0.854373	9.51e-27	1.16e-23
TNFRSF1A	F11R	0.854144	1.01e-26	1.22e-23
PEBP1	HDGF	0.853492	1.22e-26	1.45e-23
PARK7	CD2AP	0.853175	1.33e-26	1.56e-23
QDPR	ENO2	0.851309	2.22e-26	2.58e-23
PEBP1	KYAT1	0.850687	2.63e-26	3.02e-23
NPDC1	FAM3C	0.850041	3.13e-26	3.56e-23
SEMA3F	CLMP	0.849829	3.32e-26	3.73e-23
CEACAM8	AZU1	0.8496	3.53e-26	3.93e-23
CRKL	CA13	0.849354	3.77e-26	4.15e-23
STK4	SNAP23	0.84754	6.13e-26	6.68e-23
PPP1R2	NUDT5	0.846835	7.39e-26	7.96e-23
NPDC1	IGFBPL1	0.846765	7.53e-26	8.03e-23
PRTN3	CLEC5A	0.846694	7.67e-26	8.1e-23
PDGFA	CCL17	0.846518	8.04e-26	8.39e-23
HDGF	BAG6	0.845057	1.18e-25	1.22e-22
KYAT1	CD2AP	0.845016	1.19e-25	1.22e-22
LTBR	EPHB4	0.844532	1.35e-25	1.37e-22
CD97	ADGRE2	0.844475	1.37e-25	1.38e-22
TNC	MATN2	0.843348	1.84e-25	1.83e-22
TNFRSF10B	TNFRSF1A	0.843313	1.86e-25	1.83e-22
PDGFB	HBEGF	0.843172	1.92e-25	1.88e-22
STK4	MESDC2	0.843066	1.98e-25	1.91e-22
NUDT5	CSTB	0.842573	2.24e-25	2.15e-22
SNAP23	MESDC2	0.842432	2.33e-25	2.21e-22
TNFRSF10B	PLAT	0.842204	2.47e-25	2.32e-22
RELT	FSTL3	0.841992	2.60e-25	2.4e-22
ROR1	IGFBPL1	0.841992	2.60e-25	2.4e-22
TNFRSF11A	TFF3	0.841464	2.98e-25	2.68e-22
PGF	COLEC12	0.841235	3.16e-25	2.81e-22
SPINK5	KLK6	0.841147	3.23e-25	2.85e-22
PARK7	ENO2	0.8409	3.44e-25	3.01e-22
TNFRSF11A	PGF	0.840847	3.49e-25	3.02e-22
RELT	EPHB4	0.84049	3.82e-25	3.28e-22
PLAT	GDF15	0.839932	4.39e-25	3.75e-22
TNFRSF10B	PGF	0.839562	4.82e-25	4.08e-22
CCL17	ANGPT1	0.839491	4.91e-25	4.1e-22
MIF	CASP3	0.839474	4.93e-25	4.1e-22
USP8	IKBKG	0.839403	5.02e-25	4.14e-22
PLAT	RELT	0.83928	5.18e-25	4.23e-22
USP8	SNAP23	0.839262	5.20e-25	4.23e-22
IL1RL1	FSTL3	0.839069	5.46e-25	4.4e-22
HDGF	CSTB	0.838963	5.61e-25	4.48e-22
CD2AP	CASP3	0.838734	5.94e-25	4.71e-22
S100P	CLEC5A	0.837765	7.56e-25	5.86e-22
MIF	FKBP4	0.837818	7.46e-25	5.86e-22
GDF15	FSTL3	0.837783	7.52e-25	5.86e-22
EPHB4	COLEC12	0.837452	8.17e-25	6.29e-22
HAO1	CA5A	0.836955	9.24e-25	7.06e-22
MIF	CD2AP	0.836462	1.04e-24	7.91e-22
OLR1	AZU1	0.834032	1.89e-24	1.42e-21
PARK7	HDGF	0.83375	2.02e-24	1.51e-21
TXNDC5	NPDC1	0.833416	2.19e-24	1.61e-21
SDC4	PDGFA	0.833451	2.17e-24	1.61e-21
GLO1	CD2AP	0.833204	2.31e-24	1.68e-21
TFF3	COLEC12	0.832641	2.64e-24	1.9e-21
TNFRSF10B	TFF3	0.832623	2.65e-24	1.9e-21
TXNDC5	MCFD2	0.83088	4.02e-24	2.86e-21
PPP1R2	CSTB	0.830615	4.28e-24	3.02e-21
STK4	SNAP29	0.830422	4.48e-24	3.14e-21
PEBP1	CSTB	0.830316	4.60e-24	3.2e-21
IKBKG	MIF	0.830281	4.63e-24	3.21e-21
TNFRSF10B	SCGB3A2	0.829999	4.95e-24	3.4e-21
SNAP23	CASP3	0.829928	5.04e-24	3.44e-21
SCGB3A2	CXCL16	0.8297	5.32e-24	3.6e-21
SCGB3A2	MCFD2	0.829066	6.17e-24	4.16e-21
PARK7	CASP3	0.828749	6.65e-24	4.39e-21
TXNDC5	CLMP	0.828749	6.65e-24	4.39e-21
SNAP29	IKBKG	0.828467	7.10e-24	4.66e-21
CSTB	APEX1	0.828326	7.34e-24	4.78e-21
PARK7	IKBKG	0.827621	8.64e-24	5.6e-21
TNFRSF10B	RELT	0.827093	9.77e-24	6.29e-21
SPINK1	PI3	0.826758	1.06e-23	6.75e-21
SERPINB6	CRKL	0.826072	1.24e-23	7.86e-21
METRNL	FAM3C	0.825508	1.41e-23	8.9e-21
GDF2	ANGPT1	0.825279	1.48e-23	9.32e-21
IGFBPL1	FAM3C	0.824716	1.69e-23	1.05e-20
HDGF	CD2AP	0.824434	1.80e-23	1.12e-20
PARK7	COMT	0.824293	1.86e-23	1.14e-20
GLO1	ENO2	0.824275	1.87e-23	1.14e-20
MIF	COMT	0.822954	2.52e-23	1.52e-20
PPP1R2	BAG6	0.82262	2.71e-23	1.62e-20
IKBKG	COMT	0.822479	2.80e-23	1.66e-20
NPDC1	MCFD2	0.822127	3.03e-23	1.77e-20
CRKL	CASP3	0.821616	3.40e-23	1.98e-20
SRC	CRKL	0.821581	3.43e-23	1.98e-20
PPP1R2	PEBP1	0.820788	4.09e-23	2.35e-20
TNFRSF10B	COLEC12	0.820753	4.12e-23	2.36e-20
PPP1R2	ENO2	0.820225	4.63e-23	2.63e-20
SIRPB1	PILRA	0.820031	4.84e-23	2.71e-20
PRTN3	CEACAM8	0.819538	5.39e-23	3e-20
CD84	CD40LG	0.819485	5.46e-23	3.02e-20
GP6	CD84	0.819344	5.63e-23	3.1e-20
CRKL	COMT	0.819203	5.81e-23	3.18e-20
METRNL	IGFBPL1	0.819168	5.85e-23	3.19e-20
TNFRSF1A	LDLR	0.818763	6.40e-23	3.47e-20
F11R	CSTB	0.818552	6.70e-23	3.61e-20
TNFRSF1B	HAVCR2	0.818411	6.91e-23	3.7e-20
SEMA3F	FAM3C	0.818199	7.24e-23	3.86e-20
TNFRSF1A	EPHB4	0.818168	7.29e-23	3.87e-20
THOP1	BAG6	0.817935	7.67e-23	4.05e-20
GDF15	CXCL16	0.817882	7.76e-23	4.07e-20
SNAP23	CA13	0.817706	8.06e-23	4.19e-20
QDPR	FKBP4	0.817706	8.06e-23	4.19e-20
RELT	F11R	0.817319	8.77e-23	4.54e-20
PEBP1	ENO2	0.817231	8.94e-23	4.6e-20
TNFRSF10B	FSTL3	0.817213	8.98e-23	4.6e-20
FSTL3	CXCL16	0.816738	9.96e-23	5.07e-20
SDC4	HBEGF	0.816456	1.06e-22	5.36e-20
GP6	ANGPT1	0.815857	1.20e-22	6.06e-20
RELT	GDF15	0.815822	1.21e-22	6.06e-20
PARP1	HDGF	0.815822	1.21e-22	6.06e-20
MIF	ENO2	0.815611	1.27e-22	6.31e-20
PDGFA	CD40LG	0.815241	1.38e-22	6.8e-20
LDLR	F11R	0.81466	1.56e-22	7.67e-20
FSTL3	EPHB4	0.813915	1.83e-22	8.95e-20
PDGFA	SERPINE1	0.813004	2.22e-22	1.08e-19
PILRB	PILRA	0.812317	2.57e-22	1.23e-19
TNFRSF13B	FCER2	0.812282	2.59e-22	1.24e-19
PLAT	FSTL3	0.812229	2.61e-22	1.24e-19
ENO2	CRKL	0.811313	3.17e-22	1.5e-19
PRTN3	AZU1	0.810961	3.41e-22	1.61e-19
INHBC	CCL16	0.810785	3.54e-22	1.66e-19
NPDC1	METRNL	0.810697	3.61e-22	1.69e-19
TGM2	CD2AP	0.810151	4.04e-22	1.86e-19
SCGB3A2	FCRL5	-0.809922	4.24e-22	1.95e-19
LDLR	FSTL3	0.80964	4.50e-22	2.06e-19
FKBP4	CSTB	0.809499	4.63e-22	2.11e-19
NUDT5	HTRA2	0.809094	5.04e-22	2.28e-19
PROC	F7	0.808143	6.13e-22	2.77e-19
EPCAM	CGA	0.807879	6.48e-22	2.91e-19
IKBKG	MESDC2	0.807756	6.64e-22	2.97e-19
PDGFB	CD84	0.807509	6.99e-22	3.11e-19
SCGB3A2	CR2	-0.807457	7.06e-22	3.13e-19
FAM3C	COLEC12	0.806999	7.76e-22	3.42e-19
COMT	CD2AP	0.806805	8.07e-22	3.53e-19
TNFRSF11A	EPCAM	0.806823	8.04e-22	3.53e-19
GDF15	EPHB4	0.806747	8.17e-22	3.56e-19
TNFRSF10B	F11R	0.806682	8.28e-22	3.59e-19
USP8	CRKL	0.806171	9.19e-22	3.97e-19
THOP1	FKBP4	0.806153	9.22e-22	3.97e-19
DSC2	B4GALT1	0.805872	9.77e-22	4.18e-19
USP8	SNAP29	0.805819	9.87e-22	4.21e-19
SNAP29	COMT	0.805555	1.04e-21	4.43e-19
MIF	CRKL	0.805273	1.10e-21	4.67e-19
GP6	APP	0.80448	1.29e-21	5.46e-19
SDC4	ANGPT1	0.802842	1.80e-21	7.49e-19
PPP1R2	PARK7	0.80279	1.82e-21	7.54e-19
SEMA3F	IGFBPL1	0.80249	1.93e-21	7.91e-19
SDC4	APP	0.802349	1.99e-21	8.1e-19
USP8	CASP3	0.802297	2.01e-21	8.15e-19
F11R	FSTL3	0.802244	2.03e-21	8.16e-19
PDGFB	APP	0.802032	2.12e-21	8.46e-19
CD84	CCL17	0.80168	2.27e-21	9e-19
SOD1	MIF	0.80161	2.30e-21	9.09e-19
TMSB10	PPP1R2	0.801187	2.50e-21	9.78e-19
COMT	CASP3	0.80094	2.63e-21	1.02e-18
CD79B	CD1C	0.800923	2.64e-21	1.02e-18
FKBP4	APEX1	0.800764	2.72e-21	1.04e-18
SOD1	KYAT1	0.800803	2.70e-21	1.04e-18
TFF3	PGF	0.800782	2.71e-21	1.04e-18
KYAT1	FKBP4	0.800416	2.91e-21	1.11e-18
PARK7	CRKL	0.800359	2.95e-21	1.12e-18
LDLR	GDF15	0.800289	2.99e-21	1.13e-18
USP8	CD2AP	0.800183	3.05e-21	1.15e-18
MIF	CSTB	0.800166	3.06e-21	1.15e-18
PEBP1	FKBP4	0.800025	3.15e-21	1.18e-18
PDGFB	CCL17	0.799637	3.40e-21	1.26e-18
PGF	GDF15	0.799408	3.55e-21	1.31e-18
NADK	CEACAM8	0.799285	3.64e-21	1.34e-18
SPINK5	FSTL3	0.798986	3.86e-21	1.42e-18
HBEGF	DKK1	0.798827	3.98e-21	1.46e-18
SNAP23	IKBKG	0.79851	4.23e-21	1.54e-18
KYAT1	HDGF	0.798302	4.41e-21	1.6e-18
NUDT5	ENO2	0.797858	4.81e-21	1.73e-18
SCGB3A2	LEP	-0.797647	5.01e-21	1.79e-18
TFF3	RELT	0.797172	5.49e-21	1.96e-18
HBEGF	APP	0.797084	5.59e-21	1.99e-18
PARP1	COMT	0.797031	5.64e-21	2e-18
PEBP1	APEX1	0.79689	5.80e-21	2.05e-18
TNFRSF10B	EPHB4	0.796656	6.07e-21	2.14e-18
CD84	APP	0.796573	6.17e-21	2.16e-18
SPINK5	SPINK1	0.796362	6.42e-21	2.24e-18
SEMA3F	METRNL	0.796185	6.65e-21	2.31e-18
GUSB	ARSA	0.796027	6.85e-21	2.37e-18
QDPR	CD2AP	0.796009	6.87e-21	2.37e-18
PARP1	MIF	0.795657	7.36e-21	2.53e-18
TFF3	FSTL3	0.795622	7.41e-21	2.54e-18
RELT	PGF	0.795587	7.46e-21	2.54e-18
CD2AP	BAG6	0.795411	7.71e-21	2.62e-18
MPO	CEACAM8	0.795322	7.84e-21	2.66e-18
HBEGF	CD84	0.79527	7.92e-21	2.67e-18
SPINK1	KLK6	0.79527	7.92e-21	2.67e-18
SEMA3F	ROR1	0.795076	8.22e-21	2.76e-18
PILRA	HAVCR2	0.7949	8.50e-21	2.85e-18
HBEGF	CD40LG	0.794389	9.38e-21	3.13e-18
TNFRSF10B	MCFD2	0.794371	9.41e-21	3.13e-18
KYAT1	COMT	0.794128	9.85e-21	3.26e-18
TNFRSF1A	IL1RL1	0.794125	9.86e-21	3.26e-18
MCFD2	CD164	0.794037	1.00e-20	3.3e-18
QDPR	COMT	0.793597	1.09e-20	3.58e-18
RELT	LDLR	0.793332	1.15e-20	3.75e-18
SPINK5	CST6	0.793262	1.16e-20	3.79e-18
PDGFA	GP6	0.792698	1.29e-20	4.2e-18
PGF	EPHB4	0.792667	1.30e-20	4.21e-18
TXNDC5	FAM3C	0.79261	1.31e-20	4.24e-18
SEMA3F	ANGPT2	0.791289	1.68e-20	5.41e-18
COLEC12	B4GALT1	0.791307	1.68e-20	5.41e-18
IGFBPL1	COLEC12	0.791078	1.75e-20	5.61e-18
MESDC2	CRKL	0.790779	1.85e-20	5.91e-18
TNFRSF10B	LDLR	0.790655	1.90e-20	6.03e-18
PLAT	F11R	0.789881	2.19e-20	6.93e-18
TNFRSF13B	FCRL5	0.789599	2.31e-20	7.28e-18
SPON2	MMP7	0.789511	2.35e-20	7.37e-18
PLAT	IL1RL1	0.789194	2.49e-20	7.8e-18
PDGFA	CD84	0.788894	2.63e-20	8.19e-18
METRNL	CLMP	0.788912	2.62e-20	8.19e-18
RETN	CLEC5A	0.788824	2.67e-20	8.27e-18
EPHB4	B4GALT1	0.788563	2.80e-20	8.65e-18
IL1RL1	LDLR	0.788436	2.86e-20	8.83e-18
KYAT1	ENO2	0.788308	2.93e-20	9.02e-18
GLO1	COMT	0.788225	2.98e-20	9.13e-18
ANGPT1	ADAMTS13	0.78738	3.48e-20	1.06e-17
ROBO1	DSC2	0.787221	3.58e-20	1.09e-17
PRTN3	LCN2	0.78708	3.68e-20	1.12e-17
SOD1	PARK7	0.78701	3.72e-20	1.13e-17
CXCL16	COLEC12	0.786235	4.29e-20	1.29e-17
IKBKG	GLO1	0.786217	4.30e-20	1.29e-17
TFF3	SCGB3A2	0.785812	4.63e-20	1.38e-17
EPHB4	CXCL16	0.785613	4.80e-20	1.43e-17
MCFD2	COLEC12	0.785337	5.05e-20	1.5e-17
NECTIN2	CLMP	0.785284	5.10e-20	1.51e-17
PPP1R2	KYAT1	0.785164	5.21e-20	1.54e-17
GDF15	COLEC12	0.785108	5.27e-20	1.55e-17
PLAT	CXCL16	0.785038	5.33e-20	1.56e-17
CD40LG	APP	0.784826	5.54e-20	1.62e-17
PRTN3	NADK	0.784615	5.76e-20	1.68e-17
PEBP1	COMT	0.784404	5.98e-20	1.74e-17
GLO1	CASP3	0.784175	6.24e-20	1.8e-17
PEBP1	CRKL	0.78421	6.20e-20	1.8e-17
DLK1	COLEC12	0.784051	6.38e-20	1.84e-17
TNFRSF1A	CXCL16	0.78384	6.62e-20	1.9e-17
PDGFA	GDF2	0.783787	6.69e-20	1.92e-17
MCFD2	F11R	0.783488	7.06e-20	2.01e-17
TNFRSF14	TNFRSF1B	0.783488	7.06e-20	2.01e-17
SNAP23	COMT	0.783364	7.21e-20	2.05e-17
PEBP1	CD2AP	0.783259	7.35e-20	2.09e-17
TNFRSF13B	CD79B	0.783188	7.45e-20	2.11e-17
FSTL3	COLEC12	0.783065	7.61e-20	2.15e-17
CCL17	APP	0.78259	8.29e-20	2.33e-17
CD69	CD40LG	0.782466	8.47e-20	2.38e-17
DAB2	CRKL	0.782378	8.61e-20	2.41e-17
CXCL16	CST6	0.782273	8.77e-20	2.45e-17
SOD1	GLO1	0.782044	9.14e-20	2.54e-17
SPINK1	SCGB3A2	0.781903	9.37e-20	2.6e-17
SCGB3A2	CST6	0.781656	9.79e-20	2.71e-17
LILRB2	LILRB1	0.781607	9.88e-20	2.73e-17
TFF3	CGA	0.781533	1.00e-19	2.75e-17
IKBKG	KYAT1	0.781483	1.01e-19	2.77e-17
SPINT1	DAG1	0.781251	1.05e-19	2.87e-17
PDGFB	CD40LG	0.780916	1.12e-19	3.03e-17
GLRX	ARG1	0.780511	1.20e-19	3.25e-17
SNAP23	GRAP2	0.780476	1.21e-19	3.26e-17
TNFRSF10B	B4GALT1	0.780282	1.25e-19	3.37e-17
CD84	ADAMTS13	0.779842	1.35e-19	3.63e-17
SRC	SNAP29	0.779719	1.38e-19	3.7e-17
MCFD2	CLMP	0.778504	1.71e-19	4.57e-17
TMSB10	FKBP4	0.778416	1.74e-19	4.63e-17
F11R	GDF15	0.778275	1.78e-19	4.73e-17
HDGF	GLO1	0.777975	1.87e-19	4.97e-17
PPP1R2	PARP1	0.777817	1.93e-19	5.1e-17
CLSTN2	ANGPTL1	0.777711	1.96e-19	5.18e-17
PDGFB	GDF2	0.777676	1.97e-19	5.2e-17
TFF3	PLAT	0.777183	2.15e-19	5.62e-17
MPO	CLEC5A	0.777112	2.18e-19	5.67e-17
EPCAM	COLEC12	0.777077	2.19e-19	5.69e-17
CHRDL2	CCDC80	0.776443	2.45e-19	6.34e-17
LDLR	CXCL16	0.776161	2.57e-19	6.64e-17
LEP	B4GALT1	-0.776126	2.58e-19	6.67e-17
PARK7	APEX1	0.776056	2.62e-19	6.73e-17
SNAP29	PARK7	0.775968	2.66e-19	6.8e-17
SOD1	QDPR	0.775985	2.65e-19	6.8e-17
QDPR	CRKL	0.774612	3.36e-19	8.57e-17
TNFRSF10B	EPCAM	0.774471	3.44e-19	8.75e-17
NUDT5	CD2AP	0.774277	3.55e-19	9.03e-17
TNFRSF11A	COLEC12	0.773995	3.73e-19	9.45e-17
USP8	PARK7	0.773837	3.83e-19	9.69e-17
IL1RL1	EPCAM	0.773766	3.88e-19	9.78e-17
RELT	MCFD2	0.77359	4.00e-19	1.01e-16
KIT	CR2	0.773449	4.09e-19	1.03e-16
TFF3	MCFD2	0.773079	4.36e-19	1.09e-16
SOD1	NUDT5	0.773097	4.35e-19	1.09e-16
FCRL1	CD1C	0.772921	4.48e-19	1.12e-16
IL1RL1	GDF15	0.77278	4.59e-19	1.14e-16
WFIKKN2	SPINK1	0.772657	4.69e-19	1.16e-16
HDGF	COMT	0.772481	4.83e-19	1.19e-16
SNAP29	CA13	0.772164	5.09e-19	1.26e-16
TXNDC5	IGFBPL1	0.772093	5.16e-19	1.27e-16
NOMO1	LRIG1	0.77204	5.20e-19	1.28e-16
QDPR	CSTB	0.771776	5.44e-19	1.33e-16
METRNL	MCFD2	0.771776	5.44e-19	1.33e-16
NPDC1	COLEC12	0.771688	5.52e-19	1.35e-16
TNFRSF10B	IL1RL1	0.771653	5.55e-19	1.35e-16
TXNDC5	DAB2	0.77153	5.67e-19	1.38e-16
CD40LG	CCL17	0.771177	6.02e-19	1.46e-16
DLK1	B4GALT1	0.770896	6.31e-19	1.52e-16
LEP	LDLR	-0.770649	6.58e-19	1.59e-16
ESAM	EPHB4	0.770538	6.70e-19	1.61e-16
NUDT5	APEX1	0.770508	6.74e-19	1.62e-16
MESDC2	AZU1	0.770244	7.04e-19	1.68e-16
SOD1	PEBP1	0.770209	7.09e-19	1.69e-16
RETN	PRTN3	0.770226	7.06e-19	1.69e-16
S100P	NADK	0.769998	7.34e-19	1.74e-16
IGLC2	FCRL5	0.769962	7.38e-19	1.75e-16
NADK	MPO	0.769874	7.49e-19	1.77e-16
SPINT1	SPINK5	0.769346	8.19e-19	1.93e-16
GLRX	ENO2	0.769223	8.36e-19	1.96e-16
ROR1	ANGPT2	0.76917	8.43e-19	1.98e-16
SCGB3A2	EPCAM	0.769135	8.48e-19	1.98e-16
PLAT	EPCAM	0.769135	8.48e-19	1.98e-16
PPP1R2	CD2AP	0.769047	8.61e-19	2e-16
BAG6	APEX1	0.768976	8.71e-19	2.02e-16
MCFD2	FAM3C	0.768853	8.89e-19	2.06e-16
TNFRSF1A	TFF3	0.768782	8.99e-19	2.08e-16
QDPR	GLRX	0.768712	9.10e-19	2.1e-16
SORT1	GP6	0.768571	9.32e-19	2.14e-16
CSTB	CD164	0.768324	9.71e-19	2.23e-16
USP8	COMT	0.767814	1.06e-18	2.42e-16
PRTN3	CD177	0.767743	1.07e-18	2.44e-16
SPINK1	B4GALT1	0.76769	1.08e-18	2.46e-16
SDC4	PDGFB	0.767602	1.09e-18	2.49e-16
TNFRSF1A	COLEC12	0.767567	1.10e-18	2.5e-16
NUDT5	BAG6	0.767426	1.13e-18	2.55e-16
SELL	CR2	0.767391	1.13e-18	2.56e-16
PPP1R2	GLO1	0.767092	1.19e-18	2.67e-16
SRC	SERPINB6	0.766845	1.24e-18	2.78e-16
SRC	DAB2	0.766581	1.30e-18	2.9e-16
CD84	CD69	0.766405	1.33e-18	2.97e-16
SPINT2	ESAM	0.766387	1.34e-18	2.98e-16
PLAT	LDLR	0.766299	1.36e-18	3.01e-16
TFF3	KLK6	0.766158	1.39e-18	3.06e-16
IL1RL1	CXCL16	0.765683	1.50e-18	3.31e-16
TMSB10	NUDT5	0.765577	1.53e-18	3.35e-16
SPINK5	PI3	0.765436	1.56e-18	3.42e-16
STK4	GRAP2	0.765295	1.60e-18	3.49e-16
CCL5	APP	0.765172	1.63e-18	3.56e-16
S100P	CEACAM8	0.765119	1.65e-18	3.58e-16
LEP	INHBC	0.765102	1.65e-18	3.58e-16
SERPINA5	F7	0.764996	1.68e-18	3.64e-16
PARK7	FKBP4	0.764855	1.72e-18	3.71e-16
PTX3	MCFD2	0.764626	1.79e-18	3.85e-16
SRC	SNAP23	0.764573	1.80e-18	3.87e-16
TMSB10	APEX1	0.764344	1.87e-18	4.01e-16
TFF3	GDF15	0.764098	1.95e-18	4.17e-16
SPINK1	EPCAM	0.76401	1.97e-18	4.22e-16
SERPINB6	QDPR	0.763816	2.04e-18	4.35e-16
ROBO1	ALCAM	0.763605	2.11e-18	4.49e-16
FSTL3	EPCAM	0.763499	2.15e-18	4.56e-16
KLK6	EPCAM	0.76334	2.20e-18	4.67e-16
KLK6	B4GALT1	0.76327	2.23e-18	4.71e-16
TNFRSF10B	CGA	0.762812	2.40e-18	5.06e-16
PARK7	GLRX	0.762618	2.47e-18	5.2e-16
SCGB3A2	KLK6	0.762636	2.47e-18	5.2e-16
SDC4	CD40LG	0.762478	2.53e-18	5.29e-16
PLAUR	TNFRSF1A	0.762196	2.65e-18	5.52e-16
TFF3	CST6	0.761914	2.77e-18	5.74e-16
USP8	STK4	0.761914	2.77e-18	5.74e-16
TMSB10	F11R	0.761826	2.81e-18	5.81e-16
SERPINB8	GLRX	0.761671	2.88e-18	5.95e-16
TXNDC5	COLEC12	0.761403	3.01e-18	6.19e-16
QDPR	APEX1	0.760963	3.23e-18	6.63e-16
MCFD2	EPCAM	0.760945	3.24e-18	6.63e-16
IKBKG	CRKL	0.760875	3.28e-18	6.68e-16
HBEGF	GDF2	0.760875	3.28e-18	6.68e-16
LDLR	B4GALT1	0.760822	3.30e-18	6.72e-16
FCRL5	FCER2	0.760646	3.40e-18	6.9e-16
HBEGF	CCL17	0.760382	3.54e-18	7.19e-16
ROR1	FAM3C	0.760364	3.55e-18	7.19e-16
TFF3	SPINK1	0.760276	3.60e-18	7.28e-16
CXCL16	B4GALT1	0.76017	3.67e-18	7.37e-16
PLXNB2	NOTCH1	0.76017	3.67e-18	7.37e-16
PARP1	AZU1	0.760135	3.69e-18	7.39e-16
SELL	DPP4	0.760135	3.69e-18	7.39e-16
TNXB	CR2	0.760047	3.74e-18	7.48e-16
TFF3	CXCL16	0.759871	3.85e-18	7.67e-16
HSPG2	COLEC12	0.759853	3.86e-18	7.68e-16
SERPINE1	APP	0.759396	4.15e-18	8.23e-16
GLO1	CRKL	0.759396	4.15e-18	8.23e-16
USP8	GLO1	0.759167	4.30e-18	8.49e-16
TNFRSF13B	FCRL1	0.759043	4.39e-18	8.64e-16
TNFRSF1A	CSTB	0.75818	5.03e-18	9.89e-16
TGM2	GLO1	0.757758	5.38e-18	1.05e-15
NADK	AZU1	0.757687	5.44e-18	1.06e-15
SELE	MATN2	0.75767	5.45e-18	1.06e-15
RELT	CXCL16	0.757511	5.59e-18	1.08e-15
RELT	B4GALT1	0.75737	5.72e-18	1.11e-15
MCFD2	GDF15	0.757247	5.83e-18	1.12e-15
TFF3	NPDC1	0.757265	5.81e-18	1.12e-15
CST6	B4GALT1	0.756948	6.11e-18	1.18e-15
FSTL3	B4GALT1	0.756402	6.66e-18	1.27e-15
TNFRSF11A	RELT	0.756331	6.73e-18	1.29e-15
MCFD2	CXCL16	0.756155	6.92e-18	1.32e-15
ITGB1	CNTN4	0.756085	7.00e-18	1.33e-15
SCGB3A2	IGFBPL1	0.756014	7.07e-18	1.34e-15
SELL	MARCO	0.755926	7.17e-18	1.35e-15
COLEC12	CLMP	0.755856	7.25e-18	1.37e-15
NUDT5	GLRX	0.755785	7.33e-18	1.38e-15
SPINK5	B4GALT1	0.755116	8.14e-18	1.53e-15
TFF3	IL1RL1	0.755081	8.18e-18	1.53e-15
PPP1R2	CRKL	0.755028	8.25e-18	1.54e-15
SPON2	GH1	0.754693	8.69e-18	1.62e-15
TXNDC5	CD164	0.75457	8.86e-18	1.65e-15
ROBO1	LDLR	0.754552	8.89e-18	1.65e-15
TGM2	PARK7	0.754535	8.91e-18	1.65e-15
THOP1	HDGF	0.754394	9.11e-18	1.69e-15
LDLR	COLEC12	0.754165	9.44e-18	1.74e-15
SPINK5	ROR1	0.753513	1.04e-17	1.93e-15
PPP1R2	COMT	0.753249	1.09e-17	2e-15
CDON	ACAN	0.753179	1.10e-17	2.02e-15
PLAT	SCGB3A2	0.753196	1.10e-17	2.02e-15
SPINK5	SCGB3A2	0.753003	1.13e-17	2.07e-15
IGFBP6	CST6	0.752932	1.14e-17	2.09e-15
SNAP29	AZU1	0.752633	1.20e-17	2.17e-15
TFF3	B4GALT1	0.752615	1.20e-17	2.17e-15
GRAP2	CASP3	0.752615	1.20e-17	2.17e-15
TFF3	LDLR	0.752633	1.20e-17	2.17e-15
TGM2	IKBKG	0.75265	1.19e-17	2.17e-15
ITGB1BP2	DAB2	0.752369	1.25e-17	2.25e-15
IGFBPL1	ANGPT2	0.752175	1.28e-17	2.32e-15
SCGB3A2	COLEC12	0.752087	1.30e-17	2.34e-15
SERPINE1	HBEGF	0.751418	1.44e-17	2.59e-15
SOD1	HDGF	0.7514	1.45e-17	2.6e-15
F11R	CD59	0.751101	1.51e-17	2.7e-15
SOD1	GLRX	0.751118	1.51e-17	2.7e-15
IKBKG	GRAP2	0.751136	1.50e-17	2.7e-15
PEBP1	GLRX	0.750907	1.56e-17	2.78e-15
TFF3	F11R	0.750872	1.57e-17	2.79e-15
USP8	KYAT1	0.750866	1.57e-17	2.79e-15
SCGB3A2	LDLR	0.750819	1.58e-17	2.8e-15
ESAM	COLEC12	0.750572	1.64e-17	2.91e-15
SPINK5	CXCL16	0.750555	1.64e-17	2.91e-15
CASP3	APEX1	0.750132	1.75e-17	3.1e-15
SRC	CA13	0.750044	1.78e-17	3.13e-15
TNFRSF10B	TNFRSF10A	0.749974	1.80e-17	3.16e-15
IL1RL1	SCGB3A2	0.749921	1.81e-17	3.18e-15
MCFD2	FSTL3	0.749868	1.83e-17	3.2e-15
LEP	COLEC12	-0.749833	1.84e-17	3.21e-15
LCN2	CLEC5A	0.749762	1.86e-17	3.24e-15
CCL5	ANGPT1	0.749304	1.99e-17	3.47e-15
TPP1	ARSA	0.749234	2.01e-17	3.5e-15
GDF2	APP	0.749181	2.03e-17	3.51e-15
SERPINB6	CD164	0.749199	2.02e-17	3.51e-15
PARP1	CRKL	0.749199	2.02e-17	3.51e-15
PDGFB	ADAMTS13	0.748794	2.15e-17	3.7e-15
SCGB3A2	GDF15	0.748794	2.15e-17	3.7e-15
PGLYRP1	LCN2	0.748811	2.14e-17	3.7e-15
LDLR	DLK1	0.748653	2.20e-17	3.77e-15
TNFRSF1A	B4GALT1	0.748406	2.28e-17	3.89e-15
GDF2	CCL17	0.748389	2.28e-17	3.9e-15
SERPINB6	GLRX	0.748283	2.32e-17	3.95e-15
DAB2	CA13	0.748107	2.38e-17	4.05e-15
SOD1	CD2AP	0.747984	2.43e-17	4.12e-15
SEMA3F	NPDC1	0.747631	2.56e-17	4.34e-15
TFF3	DLK1	0.747614	2.57e-17	4.35e-15
IGFBPL1	CXCL16	0.746804	2.90e-17	4.9e-15
IL18BP	IGFBP7	0.746733	2.93e-17	4.94e-15
DPP4	CR2	0.746399	3.08e-17	5.16e-15
TFF3	CSTB	0.746399	3.08e-17	5.16e-15
SDC4	SERPINE1	0.745694	3.42e-17	5.73e-15
SCARF1	GP6	0.745448	3.55e-17	5.91e-15
SCGB3A2	FCRL1	-0.744849	3.88e-17	6.45e-15
DAG1	ALCAM	0.744708	3.96e-17	6.58e-15
F11R	COLEC12	0.744585	4.04e-17	6.69e-15
TNFRSF1A	PGF	0.744461	4.11e-17	6.8e-15
PEBP1	PARP1	0.744003	4.40e-17	7.27e-15
RETN	LCN2	0.743968	4.42e-17	7.28e-15
USP8	MIF	0.743968	4.42e-17	7.28e-15
DECR1	CASP3	0.743898	4.47e-17	7.34e-15
SOD1	ENO2	0.74381	4.53e-17	7.43e-15
S100P	PRTN3	0.743634	4.65e-17	7.61e-15
SERPINB6	PARK7	0.743563	4.70e-17	7.68e-15
TNC	ICAM1	0.743457	4.77e-17	7.79e-15
CLEC5A	CEACAM8	0.743211	4.95e-17	8.06e-15
SERPINB6	PPP1R2	0.743176	4.97e-17	8.08e-15
ROBO1	PTPRF	0.743176	4.97e-17	8.08e-15
TNFRSF10B	TNFRSF11A	0.743052	5.06e-17	8.22e-15
FSTL3	CSTB	0.743017	5.09e-17	8.24e-15
IL4R	CTSL	0.742471	5.52e-17	8.92e-15
PDGFB	GP6	0.742454	5.53e-17	8.93e-15
LCN2	CEACAM8	0.742401	5.57e-17	8.98e-15
CLMP	ANGPT2	0.742366	5.60e-17	8.99e-15
CLEC5A	CD177	0.742366	5.60e-17	8.99e-15
IL1RL1	MCFD2	0.742366	5.60e-17	8.99e-15
LEP	CST6	-0.742242	5.70e-17	9.14e-15
STK4	CRKL	0.741943	5.96e-17	9.53e-15
MFAP5	IGFBP6	0.741714	6.16e-17	9.84e-15
PLAUR	PLAT	0.741679	6.19e-17	9.88e-15
FKBP4	CD2AP	0.741591	6.28e-17	9.99e-15
SERPINB6	MIF	0.741573	6.29e-17	1e-14
CDON	ANGPTL1	0.74145	6.41e-17	1.02e-14
SERPINB6	PEBP1	0.741291	6.56e-17	1.04e-14
PEBP1	IKBKG	0.741027	6.81e-17	1.08e-14
TMSB10	HDGF	0.740939	6.90e-17	1.09e-14
SNAP29	MIF	0.740833	7.01e-17	1.11e-14
DKK1	ANGPT1	0.740745	7.10e-17	1.12e-14
PDGFA	CCL5	0.740587	7.27e-17	1.14e-14
PLAT	COLEC12	0.740446	7.42e-17	1.16e-14
SLAMF7	MARCO	0.740393	7.47e-17	1.17e-14
SOD2	HTRA2	0.740305	7.57e-17	1.18e-14
CCDC80	ANGPTL1	0.740129	7.77e-17	1.21e-14
F11R	CXCL16	0.740076	7.83e-17	1.22e-14
PARP1	CASP3	0.740006	7.91e-17	1.23e-14
THOP1	QDPR	0.739935	7.99e-17	1.24e-14
S100P	PARP1	0.73983	8.11e-17	1.26e-14
PI3	CST6	0.739759	8.19e-17	1.27e-14
SDC4	CCL5	0.739689	8.28e-17	1.28e-14
RELT	EPCAM	0.739354	8.69e-17	1.34e-14
SPINK1	IGFBPL1	0.739248	8.82e-17	1.36e-14
CD97	CD163	0.739072	9.05e-17	1.39e-14
RELT	FGF23	0.738949	9.21e-17	1.42e-14
SCGB3A2	B4GALT1	0.73865	9.62e-17	1.47e-14
HDGF	GLRX	0.738632	9.65e-17	1.47e-14
COMT	APEX1	0.738456	9.89e-17	1.51e-14
RELT	NPDC1	0.738245	1.02e-16	1.55e-14
TNXB	IGFBP7	0.737963	1.06e-16	1.62e-14
MARCO	ENPP2	0.737751	1.10e-16	1.66e-14
GP6	CCL5	0.737734	1.10e-16	1.67e-14
SCGB3A2	FSTL3	0.737593	1.12e-16	1.7e-14
PEBP1	CASP3	0.737522	1.13e-16	1.71e-14
TNFRSF11A	CGA	0.73754	1.13e-16	1.71e-14
S100P	APEX1	0.73747	1.14e-16	1.72e-14
SELL	SCGB3A2	-0.73747	1.14e-16	1.72e-14
SPINK1	COLEC12	0.737346	1.16e-16	1.74e-14
TNFRSF10A	TNFRSF1A	0.737223	1.18e-16	1.77e-14
SIGLEC7	ADGRE2	0.737153	1.19e-16	1.79e-14
TGM2	MIF	0.736888	1.24e-16	1.85e-14
THOP1	PPP1R2	0.736924	1.23e-16	1.85e-14
SDC4	GP6	0.736589	1.29e-16	1.93e-14
KYAT1	CASP3	0.736539	1.30e-16	1.94e-14
CASP3	AZU1	0.736483	1.31e-16	1.95e-14
SERPINA7	ENPP2	0.736378	1.33e-16	1.98e-14
SERPINE1	GP6	0.736202	1.37e-16	2.03e-14
TGM2	KYAT1	0.735941	1.42e-16	2.1e-14
SPINK1	PRSS2	0.735902	1.43e-16	2.11e-14
LRP11	CCDC80	0.735849	1.44e-16	2.12e-14
FCRL1	FCER2	0.735744	1.46e-16	2.15e-14
SELL	KIT	0.735427	1.53e-16	2.25e-14
FCRL5	FCRL1	0.735374	1.54e-16	2.26e-14
IL1RL1	F11R	0.735339	1.55e-16	2.26e-14
MCFD2	CSTB	0.735268	1.56e-16	2.28e-14
SDC4	CCL17	0.735127	1.59e-16	2.32e-14
PPIB	DKK1	0.735145	1.59e-16	2.32e-14
ESAM	B4GALT1	0.735092	1.60e-16	2.33e-14
LEP	CR2	0.73511	1.60e-16	2.33e-14
NOTCH1	CHL1	0.734916	1.64e-16	2.38e-14
TFF3	EPHB4	0.734858	1.66e-16	2.4e-14
HDGF	ENO2	0.73474	1.68e-16	2.43e-14
PROC	C2	0.734652	1.70e-16	2.46e-14
IKBKG	HDGF	0.734511	1.74e-16	2.51e-14
MMP9	OLR1	0.734282	1.80e-16	2.59e-14
MCFD2	LDLR	0.734123	1.84e-16	2.64e-14
KYAT1	GLRX	0.73403	1.86e-16	2.67e-14
SLAMF7	ENPP2	0.733983	1.87e-16	2.68e-14
INHBC	IGFBP3	0.733965	1.88e-16	2.69e-14
LDLR	CSTB	0.73393	1.89e-16	2.7e-14
PEAR1	CD58	0.733877	1.90e-16	2.71e-14
ESAM	CD99L2	0.733754	1.94e-16	2.75e-14
PPP1R2	GLRX	0.733736	1.94e-16	2.76e-14
TXNDC5	CSTB	0.733472	2.01e-16	2.86e-14
NADK	CLEC5A	0.733401	2.03e-16	2.88e-14
MIF	GLRX	0.73312	2.12e-16	2.99e-14
SERPINB6	DAB2	0.732767	2.22e-16	3.14e-14
DSC2	DLK1	0.732732	2.24e-16	3.15e-14
CNTN4	CDON	0.732679	2.25e-16	3.17e-14
ROBO1	CXCL16	0.732627	2.27e-16	3.19e-14
TXNDC5	PPP1R2	0.732574	2.29e-16	3.21e-14
KYAT1	BAG6	0.732304	2.37e-16	3.33e-14
SCARF1	CD69	0.731957	2.49e-16	3.49e-14
TGM2	SOD1	0.73164	2.60e-16	3.64e-14
LTBR	FSTL3	0.731552	2.64e-16	3.68e-14
PGF	FSTL3	0.731394	2.70e-16	3.76e-14
CCL5	CCL17	0.731341	2.72e-16	3.78e-14
IGFBPL1	FSTL3	0.731341	2.72e-16	3.78e-14
USP8	PPP1R2	0.731306	2.73e-16	3.79e-14
SNAP29	GRAP2	0.731235	2.76e-16	3.82e-14
KLK6	CXCL16	0.731182	2.78e-16	3.85e-14
IL1RL1	AOC3	-0.731147	2.79e-16	3.86e-14
TGFBR3	IGFBP6	0.731094	2.81e-16	3.88e-14
IKBKG	DECR1	0.730883	2.90e-16	3.99e-14
GDF15	CGA	0.73076	2.95e-16	4.06e-14
PDGFB	MMP7	0.730672	2.98e-16	4.1e-14
KYAT1	CRKL	0.73064	3.00e-16	4.12e-14
CD164	APEX1	0.730425	3.09e-16	4.23e-14
PARP1	IKBKG	0.730425	3.09e-16	4.23e-14
PGF	EPCAM	0.73039	3.10e-16	4.24e-14
CD84	CCL5	0.730267	3.15e-16	4.31e-14
IL1RL1	B4GALT1	0.72995	3.30e-16	4.5e-14
PARK7	CSTB	0.729862	3.34e-16	4.55e-14
TNFRSF1A	EPCAM	0.729826	3.35e-16	4.57e-14
QDPR	BAG6	0.729756	3.39e-16	4.6e-14
CD69	CA13	0.729756	3.39e-16	4.6e-14
GLRX	BAG6	0.729597	3.46e-16	4.69e-14
MESDC2	COMT	0.729562	3.48e-16	4.71e-14
TGFBR3	SPINK1	0.729368	3.57e-16	4.83e-14
EPCAM	B4GALT1	0.729298	3.61e-16	4.87e-14
MIF	BAG6	0.729157	3.68e-16	4.96e-14
TMSB10	RELT	0.729051	3.73e-16	5.03e-14
CD40LG	CCL5	0.728911	3.81e-16	5.11e-14
GRAP2	CRKL	0.728488	4.04e-16	5.41e-14
FCRL5	CD79B	0.728365	4.10e-16	5.49e-14
SOD1	PPP1R2	0.728312	4.13e-16	5.53e-14
IKBKG	APEX1	0.728224	4.19e-16	5.59e-14
TGM2	CASP3	0.728171	4.22e-16	5.62e-14
TNFRSF1A	FGF23	0.728065	4.28e-16	5.69e-14
LTBR	COLEC12	0.727995	4.32e-16	5.74e-14
KLK6	COLEC12	0.727942	4.35e-16	5.77e-14
LTBR	ESAM	0.727766	4.46e-16	5.9e-14
PLA2G7	MFGE8	0.727643	4.53e-16	6e-14
MMP7	GH1	0.727607	4.56e-16	6.02e-14
PPP1R2	GRAP2	0.727466	4.64e-16	6.13e-14
CD69	APP	0.726973	4.97e-16	6.55e-14
SPINK1	CST6	0.726921	5.01e-16	6.59e-14
HSPG2	EPHB4	0.726888	5.03e-16	6.61e-14
SCGB3A2	MYOC	-0.726674	5.18e-16	6.8e-14
PRTN3	OLR1	0.726621	5.22e-16	6.84e-14
ROBO1	B4GALT1	0.726586	5.24e-16	6.85e-14
PEBP1	HTRA2	0.726586	5.24e-16	6.85e-14
TNFRSF10B	SPINK5	0.726568	5.25e-16	6.86e-14
PARP1	IL16	0.726515	5.29e-16	6.9e-14
SCGB3A2	CD79B	-0.726427	5.36e-16	6.98e-14
CD2AP	APEX1	0.726339	5.42e-16	7.05e-14
DLK1	CXCL16	0.726304	5.45e-16	7.07e-14
RELT	IGFBPL1	0.726304	5.45e-16	7.07e-14
TNFRSF1A	TMSB10	0.726286	5.46e-16	7.07e-14
PEBP1	HSPB1	0.726075	5.62e-16	7.27e-14
COLEC12	CGA	0.726058	5.63e-16	7.28e-14
RELT	CGA	0.725899	5.76e-16	7.42e-14
GLRX	CD2AP	0.725741	5.88e-16	7.56e-14
TNFRSF13B	SCGB3A2	-0.725512	6.07e-16	7.79e-14
TNFRSF13B	LEP	0.725406	6.16e-16	7.89e-14
THOP1	NUDT5	0.725388	6.17e-16	7.9e-14
PLAT	EPHB4	0.725347	6.20e-16	7.93e-14
TNXB	AOC3	0.725318	6.23e-16	7.95e-14
TNFRSF13B	PRELP	0.725142	6.38e-16	8.14e-14
PLAT	CGA	0.724878	6.61e-16	8.42e-14
SNAP29	PEBP1	0.724807	6.68e-16	8.49e-14
TNFRSF10A	F11R	0.724772	6.71e-16	8.5e-14
EPCAM	CXCL16	0.724701	6.77e-16	8.56e-14
SPINK1	IGFBP6	0.724701	6.77e-16	8.56e-14
MMP7	ANGPT1	0.724561	6.90e-16	8.72e-14
TMSB10	TFF3	0.724473	6.99e-16	8.81e-14
LEP	CXCL16	-0.72442	7.04e-16	8.86e-14
CRKL	APEX1	0.724402	7.05e-16	8.87e-14
CLEC5A	APEX1	0.724279	7.17e-16	8.98e-14
PGLYRP1	CEACAM8	0.724279	7.17e-16	8.98e-14
PLAUR	RELT	0.724296	7.16e-16	8.98e-14
ROR1	METRNL	0.724261	7.19e-16	8.99e-14
IL1RL1	SPINK5	0.724067	7.38e-16	9.22e-14
USP8	GRAP2	0.724015	7.43e-16	9.27e-14
TNFRSF10B	IGFBPL1	0.723786	7.67e-16	9.55e-14
SERPINB6	CA13	0.723557	7.91e-16	9.81e-14
HTRA2	FKBP4	0.723557	7.91e-16	9.81e-14
IL1RL1	CSTB	0.723469	8.00e-16	9.92e-14
PDGFA	DKK1	0.723222	8.27e-16	1.02e-13
SELL	COLEC12	-0.723187	8.31e-16	1.03e-13
TNFRSF10B	CST6	0.723152	8.35e-16	1.03e-13
HDGF	CASP3	0.723081	8.43e-16	1.04e-13
LEP	FCRL5	0.723064	8.45e-16	1.04e-13
PPP1R2	IKBKG	0.722764	8.80e-16	1.08e-13
TNFRSF1A	SCGB3A2	0.722799	8.76e-16	1.08e-13
PARP1	PARK7	0.722729	8.84e-16	1.09e-13
TNFRSF11A	EPHB4	0.722653	8.93e-16	1.1e-13
CSTB	BAG6	0.722482	9.14e-16	1.12e-13
SNAP23	AZU1	0.722394	9.25e-16	1.13e-13
SNAP29	GLO1	0.722377	9.27e-16	1.13e-13
LDLR	EPHB4	0.722274	9.40e-16	1.15e-13
WFIKKN2	IGFBPL1	0.722236	9.45e-16	1.15e-13
PLAUR	F11R	0.722148	9.56e-16	1.16e-13
EPHB4	DLK1	0.722072	9.66e-16	1.17e-13
IL1RL1	IL6	0.721831	9.97e-16	1.21e-13
FSTL3	BCAM	0.721672	1.02e-15	1.23e-13
SPINK1	CXCL16	0.721655	1.02e-15	1.23e-13
TNFRSF10B	CSTB	0.721602	1.03e-15	1.24e-13
F11R	EPHB4	0.721632	1.02e-15	1.24e-13
SOD1	COMT	0.721549	1.04e-15	1.25e-13
MPO	LCN2	0.721514	1.04e-15	1.25e-13
ITGB1	CDON	0.721391	1.06e-15	1.27e-13
SRC	MESDC2	0.721373	1.06e-15	1.27e-13
DECR1	AZU1	0.721056	1.11e-15	1.33e-13
TXNDC5	TMSB10	0.721038	1.11e-15	1.33e-13
PLAT	SPINK1	0.720986	1.12e-15	1.34e-13
CDON	BOC	0.720757	1.15e-15	1.38e-13
KIT	CD1C	0.720686	1.16e-15	1.39e-13
SELL	CXCL16	-0.720651	1.17e-15	1.39e-13
IGFBPL1	GDF15	0.720669	1.16e-15	1.39e-13
SELL	FCRL5	0.720616	1.17e-15	1.4e-13
SNAP29	CEACAM8	0.72044	1.20e-15	1.43e-13
SELL	ENPP2	0.719647	1.33e-15	1.58e-13
SOD1	IKBKG	0.719401	1.38e-15	1.63e-13
RETN	PGLYRP1	0.719365	1.39e-15	1.64e-13
SLAMF7	IL18BP	0.719172	1.42e-15	1.67e-13
SPINK5	LEP	-0.719172	1.42e-15	1.67e-13
SEMA3F	CANT1	0.719136	1.43e-15	1.68e-13
MARCO	IL2RA	0.718943	1.47e-15	1.72e-13
TNFRSF10B	SPINK1	0.718943	1.47e-15	1.72e-13
S100P	RETN	0.71889	1.48e-15	1.73e-13
LTBR	DLK1	0.718784	1.50e-15	1.75e-13
MESDC2	GRAP2	0.718696	1.51e-15	1.77e-13
SLAMF7	SELL	0.718467	1.56e-15	1.82e-13
TFF3	IGFBPL1	0.718273	1.60e-15	1.87e-13
SCGB3A2	PTX3	0.718115	1.63e-15	1.9e-13
GDF15	EPCAM	0.71808	1.64e-15	1.91e-13
CLSTN2	CHRDL2	0.717851	1.69e-15	1.97e-13
F11R	APEX1	0.71778	1.71e-15	1.98e-13
RETN	PTX3	0.717763	1.71e-15	1.98e-13
SNAP29	OLR1	0.717622	1.74e-15	2.02e-13
SORT1	CD40LG	0.71734	1.81e-15	2.09e-13
TMSB10	MIF	0.71734	1.81e-15	2.09e-13
CTRC	CPA1	0.716917	1.91e-15	2.2e-13
TFF3	MYOC	-0.716882	1.92e-15	2.21e-13
PDGFB	CCL5	0.716495	2.02e-15	2.31e-13
PGF	CXCL16	0.716442	2.04e-15	2.33e-13
TNFRSF11A	FSTL3	0.716319	2.07e-15	2.36e-13
SNAP23	DAB2	0.715878	2.19e-15	2.5e-13
TNXB	KIT	0.715649	2.26e-15	2.57e-13
PRTN3	PGLYRP1	0.715632	2.26e-15	2.57e-13
LILRB1	CD163	0.715459	2.31e-15	2.63e-13
SERPINB6	KYAT1	0.715283	2.37e-15	2.69e-13
SPINT1	FSTL3	0.715209	2.39e-15	2.71e-13
ROBO1	IL1R2	0.715191	2.40e-15	2.71e-13
RELT	CSTB	0.715139	2.41e-15	2.73e-13
PPP1R2	CASP3	0.714945	2.47e-15	2.79e-13
TNFRSF1A	IL6	0.714839	2.51e-15	2.83e-13
SCGB3A2	F11R	0.714804	2.52e-15	2.84e-13
TNFRSF10A	GDF15	0.714751	2.54e-15	2.86e-13
NRP1	ENG	0.71454	2.61e-15	2.93e-13
GP6	CCL17	0.714188	2.73e-15	3.05e-13
TGM2	HDGF	0.714152	2.74e-15	3.06e-13
NADK	APEX1	0.713994	2.80e-15	3.12e-13
PGF	CGA	0.713976	2.81e-15	3.13e-13
SCGB3A2	DLK1	0.713853	2.85e-15	3.17e-13
PTPRF	ALCAM	0.713694	2.91e-15	3.24e-13
HDGF	CRKL	0.713677	2.92e-15	3.24e-13
PLAUR	EPHB4	0.713451	3.00e-15	3.33e-13
GLO1	FKBP4	0.713342	3.05e-15	3.37e-13
HBEGF	GP6	0.713342	3.05e-15	3.37e-13
LDLR	AOC3	-0.713149	3.12e-15	3.45e-13
ENG	DPP4	0.71306	3.16e-15	3.49e-13
THBD	CD84	0.713008	3.18e-15	3.51e-13
SERPINB8	SERPINB6	0.71294	3.21e-15	3.54e-13
SNAP29	PARP1	0.712814	3.26e-15	3.59e-13
TYRO3	NOMO1	0.712779	3.28e-15	3.6e-13
PDGFB	DKK1	0.712691	3.31e-15	3.63e-13
HSPG2	DLK1	0.712691	3.31e-15	3.63e-13
TNFRSF11A	TNFRSF1A	0.712691	3.31e-15	3.63e-13
TFF2	ENPP7	0.712585	3.36e-15	3.67e-13
PLAUR	LTBR	0.712515	3.39e-15	3.7e-13
SPINK1	MCFD2	0.712479	3.40e-15	3.72e-13
SOD2	NUDT5	0.71225	3.51e-15	3.82e-13
ROR1	MCFD2	0.712074	3.59e-15	3.91e-13
IL1RL1	CGA	0.711898	3.67e-15	3.99e-13
TGM2	COMT	0.711881	3.68e-15	4e-13
F3	EPCAM	0.71181	3.71e-15	4.03e-13
INHBC	DPP4	0.711757	3.74e-15	4.05e-13
ROR1	NPDC1	0.711687	3.77e-15	4.08e-13
FKBP4	ENO2	0.711035	4.10e-15	4.43e-13
SERPINE1	ANGPT1	0.710789	4.23e-15	4.57e-13
PLXNB2	COMP	0.71063	4.32e-15	4.66e-13
SPINK1	RELT	0.710577	4.34e-15	4.68e-13
KLK6	IGFBP6	0.710507	4.38e-15	4.72e-13
LEP	DSC2	-0.710489	4.39e-15	4.73e-13
S100P	CD164	0.710419	4.43e-15	4.76e-13
TGM2	PARP1	0.710384	4.45e-15	4.78e-13
TNFRSF1A	MCFD2	0.710348	4.47e-15	4.8e-13
PTX3	CD164	0.710155	4.59e-15	4.91e-13
GLRX	CSTB	0.710102	4.62e-15	4.93e-13
WFIKKN2	SPINK5	0.709996	4.68e-15	4.99e-13
TFF3	LEP	-0.709802	4.80e-15	5.11e-13
SERPINB6	GLO1	0.70975	4.83e-15	5.14e-13
SPINK5	IGFBPL1	0.709714	4.85e-15	5.16e-13
PLAT	PGF	0.709662	4.88e-15	5.19e-13
IL1RL1	SPINK1	0.709345	5.08e-15	5.39e-13
THBS4	OSMR	0.709186	5.19e-15	5.5e-13
IL1RL1	RELT	0.709168	5.20e-15	5.5e-13
MATN2	CD109	0.70908	5.26e-15	5.55e-13
TNFRSF13B	CD1C	0.709098	5.24e-15	5.55e-13
IL2RA	IGFBP7	0.709045	5.28e-15	5.57e-13
HSPG2	CXCL16	0.708957	5.34e-15	5.62e-13
USP8	PEBP1	0.708957	5.34e-15	5.62e-13
PARP1	NADK	0.708622	5.57e-15	5.86e-13
IGFBP7	COL1A1	0.708534	5.63e-15	5.92e-13
LILRA5	FUT5	0.708482	5.67e-15	5.95e-13
LILRA5	FUT3	0.708482	5.67e-15	5.95e-13
QDPR	IKBKG	0.708323	5.79e-15	6.07e-13
TFF3	CD164	0.708217	5.86e-15	6.14e-13
CR2	CD1C	0.707953	6.06e-15	6.35e-13
IGFBP7	CR2	0.707848	6.14e-15	6.42e-13
SPINK1	DSC2	0.707848	6.14e-15	6.42e-13
F7	C2	0.707654	6.30e-15	6.55e-13
F11R	FKBP4	0.707619	6.32e-15	6.57e-13
SERPINB8	ARG1	0.707516	6.41e-15	6.65e-13
NUDT5	IKBKG	0.707302	6.58e-15	6.83e-13
TNFRSF1A	SPINK5	0.706949	6.88e-15	7.12e-13
RETN	CD164	0.706914	6.91e-15	7.14e-13
GDF2	CD40LG	0.706791	7.02e-15	7.24e-13
GDF2	CD84	0.706791	7.02e-15	7.24e-13
MCFD2	LEP	-0.706632	7.16e-15	7.37e-13
PLAT	MCFD2	0.70658	7.21e-15	7.42e-13
USP8	MESDC2	0.706474	7.30e-15	7.48e-13
GLRX	GLO1	0.706456	7.32e-15	7.49e-13
DKK1	CD84	0.706351	7.42e-15	7.59e-13
ROR1	NECTIN2	0.70628	7.48e-15	7.65e-13
INHBC	COLEC12	-0.706174	7.58e-15	7.74e-13
QDPR	CASP3	0.706069	7.68e-15	7.83e-13
GDF15	CSTB	0.706051	7.70e-15	7.84e-13
TNFRSF10B	MYOC	-0.705787	7.96e-15	8.1e-13
STK4	NADK	0.705699	8.05e-15	8.18e-13
SORT1	PDGFA	0.705681	8.07e-15	8.19e-13
TXNDC5	APEX1	0.705452	8.30e-15	8.42e-13
KYAT1	AHCY	0.705429	8.32e-15	8.44e-13
SORT1	SELP	0.705276	8.48e-15	8.59e-13
KLK6	DLK1	0.705259	8.50e-15	8.6e-13
UMOD	MYOC	0.705188	8.58e-15	8.67e-13
SCGB3A2	RELT	0.705135	8.63e-15	8.72e-13
PLAT	FGF23	0.704818	8.98e-15	9.06e-13
ROR1	COLEC12	0.704801	9.00e-15	9.07e-13
CNTN4	ACAN	0.704537	9.30e-15	9.37e-13
NUDT5	COMT	0.704431	9.43e-15	9.45e-13
EPCAM	DLK1	0.704431	9.43e-15	9.45e-13
PTX3	EPCAM	0.704413	9.45e-15	9.46e-13
NCAM1	CHL1	0.704396	9.47e-15	9.47e-13
SPINT2	RETN	0.704361	9.51e-15	9.51e-13
SPINT1	ALCAM	0.704308	9.57e-15	9.56e-13
CST6	COLEC12	0.704272	9.61e-15	9.59e-13
LAMA4	COLEC12	0.704184	9.72e-15	9.69e-13
TFF3	FAM3C	0.704132	9.78e-15	9.74e-13
KIT	DPP4	0.704114	9.81e-15	9.76e-13
SORT1	ANGPT1	0.703938	1.00e-14	9.96e-13
SCGB3A2	CD164	0.703885	1.01e-14	1e-12
IL1RL1	MYOC	-0.703815	1.02e-14	1.01e-12
IGFBPL1	EPCAM	0.703603	1.04e-14	1.03e-12
TNFRSF10B	LEP	-0.703656	1.04e-14	1.03e-12
MIF	HSPB1	0.703515	1.06e-14	1.04e-12
EPHB4	EPCAM	0.703289	1.09e-14	1.07e-12
TNFRSF14	EPHB4	0.703298	1.08e-14	1.07e-12
TXNDC5	METRNL	0.703321	1.08e-14	1.07e-12
PARP1	NUDT5	0.703286	1.09e-14	1.07e-12
TXNDC5	TFF3	0.703145	1.11e-14	1.09e-12
MESDC2	CEACAM8	0.703075	1.12e-14	1.1e-12
QDPR	HTRA2	0.702846	1.15e-14	1.13e-12
IL1RL1	IGFBPL1	0.702828	1.15e-14	1.13e-12
CHRDL2	BOC	0.70274	1.16e-14	1.14e-12
FCER2	CD79B	0.70274	1.16e-14	1.14e-12
PARP1	DECR1	0.702705	1.17e-14	1.14e-12
LEP	IGFBP3	0.702511	1.20e-14	1.17e-12
TGM2	NUDT5	0.702406	1.21e-14	1.18e-12
MYOC	ITGB1	0.702335	1.22e-14	1.19e-12
PGF	F11R	0.7023	1.23e-14	1.19e-12
COL1A1	CDON	0.702265	1.23e-14	1.2e-12
CSTB	CGA	0.70223	1.24e-14	1.2e-12
CD40LG	ADAMTS13	0.701913	1.29e-14	1.25e-12
SOD1	FKBP4	0.701877	1.29e-14	1.25e-12
FSTL3	CST6	0.701789	1.31e-14	1.26e-12
IL6	GDF15	0.701789	1.31e-14	1.26e-12
FCGR3B	C2	0.701701	1.32e-14	1.27e-12
SNAP29	DECR1	0.701613	1.34e-14	1.29e-12
CCL16	AGRP	-0.701525	1.35e-14	1.3e-12
RETN	CEACAM8	0.701419	1.37e-14	1.32e-12
WFIKKN2	PI3	0.701402	1.37e-14	1.32e-12
SNAP23	PARP1	0.701314	1.39e-14	1.33e-12
ITGB1	ENPP2	0.700979	1.44e-14	1.38e-12
PPIB	PDGFA	0.701032	1.43e-14	1.38e-12
USP8	PARP1	0.700944	1.45e-14	1.39e-12
PARP1	CLEC5A	0.700609	1.51e-14	1.44e-12
PDGFA	LGMN	0.700557	1.52e-14	1.45e-12
CD69	ANGPT1	0.700486	1.53e-14	1.46e-12
PRTN3	PARP1	0.700451	1.54e-14	1.47e-12
STK4	AZU1	0.700292	1.57e-14	1.49e-12
LEP	IGFBPL1	-0.700116	1.60e-14	1.52e-12
LDLR	INHBC	-0.700169	1.59e-14	1.52e-12
TNFRSF11A	CSTB	0.700063	1.62e-14	1.53e-12
SRC	PEBP1	0.700099	1.61e-14	1.53e-12
SPINK1	ANGPT2	0.700028	1.62e-14	1.54e-12
SRC	CASP3	0.699975	1.63e-14	1.54e-12
STK4	CEACAM8	0.699993	1.63e-14	1.54e-12
PLAT	CSTB	0.699993	1.63e-14	1.54e-12
IL1RL1	HAVCR1	0.699975	1.63e-14	1.54e-12
CRKL	CD2AP	0.699782	1.67e-14	1.57e-12
PRSS8	DCN	0.699834	1.66e-14	1.57e-12
ROBO1	FSTL3	0.699764	1.68e-14	1.58e-12
KYAT1	ARG1	0.699661	1.70e-14	1.59e-12
CDH5	CD93	0.699465	1.74e-14	1.63e-12
SRC	MIF	0.699359	1.76e-14	1.65e-12
ENO2	CD2AP	0.699236	1.79e-14	1.67e-12
LEP	AOC3	0.698954	1.85e-14	1.73e-12
PRTN3	IL16	0.698848	1.87e-14	1.75e-12
LTBP2	CLEC11A	0.698743	1.90e-14	1.77e-12
TYRO3	CCDC80	0.698707	1.91e-14	1.78e-12
SPINK1	FSTL3	0.698584	1.93e-14	1.8e-12
TNFRSF1A	BCAM	0.698514	1.95e-14	1.82e-12
PILRA	FAS	0.698338	1.99e-14	1.85e-12
TXNDC5	RELT	0.698232	2.02e-14	1.87e-12
GLO1	APEX1	0.698214	2.02e-14	1.88e-12
SPINT1	ROR1	0.698197	2.03e-14	1.88e-12
ITGB1	ACAN	0.698126	2.04e-14	1.89e-12
SELPLG	AOC3	0.697968	2.08e-14	1.93e-12
DPP4	C1QTNF1	0.697862	2.11e-14	1.95e-12
PPIB	CD69	0.697792	2.13e-14	1.96e-12
PILRB	HAVCR2	0.697792	2.13e-14	1.96e-12
TFF3	SPINK5	0.697721	2.15e-14	1.98e-12
DSC2	CST6	0.697633	2.17e-14	2e-12
PLAT	TNFRSF11B	0.69751	2.20e-14	2.02e-12
LEP	KLK6	-0.696823	2.39e-14	2.2e-12
TNC	PLXNB2	0.696735	2.42e-14	2.22e-12
DPP4	CCL16	0.696612	2.46e-14	2.25e-12
ENO2	COMT	0.696612	2.46e-14	2.25e-12
LEP	FSTL3	-0.6964	2.52e-14	2.3e-12
SPINK5	COLEC12	0.696365	2.53e-14	2.31e-12
SCGB3A2	KIT	-0.696347	2.53e-14	2.31e-12
PTPRF	DAG1	0.69633	2.54e-14	2.32e-12
TXNDC5	ROR1	0.696295	2.55e-14	2.33e-12
SDC4	CD84	0.696189	2.58e-14	2.35e-12
CDON	CA6	0.696083	2.62e-14	2.38e-12
TNC	THBS4	0.696048	2.63e-14	2.39e-12
MMP2	CDON	0.69589	2.68e-14	2.43e-12
COL1A1	CHRDL2	0.695713	2.74e-14	2.48e-12
SEMA7A	BCAM	0.695625	2.76e-14	2.5e-12
PEBP1	CD164	0.695643	2.76e-14	2.5e-12
NADK	OLR1	0.69552	2.80e-14	2.53e-12
KLK6	INHBC	-0.695449	2.82e-14	2.55e-12
SERPINB6	ITGB1BP2	0.695414	2.84e-14	2.56e-12
SCARF1	APP	0.695291	2.88e-14	2.6e-12
TMSB10	BAG6	0.695291	2.88e-14	2.6e-12
EPCAM	CST6	0.69515	2.93e-14	2.63e-12
TFF2	DAG1	0.695167	2.92e-14	2.63e-12
PLAUR	DSC2	0.695062	2.96e-14	2.66e-12
TXNDC5	F11R	0.695044	2.96e-14	2.66e-12
DPP7	ARSA	0.695027	2.97e-14	2.67e-12
RETN	MCFD2	0.694956	2.99e-14	2.68e-12
TXNDC5	S100P	0.694991	2.98e-14	2.68e-12
TNFRSF11A	ESAM	0.694939	3.00e-14	2.69e-12
TNC	FAP	0.694657	3.10e-14	2.78e-12
TNFRSF10B	SELL	-0.694622	3.12e-14	2.79e-12
F11R	HDGF	0.694498	3.16e-14	2.83e-12
MMP9	AZU1	0.694445	3.18e-14	2.84e-12
TREML2	CD84	0.694428	3.19e-14	2.85e-12
SERPINB6	HSPB1	0.694164	3.29e-14	2.93e-12
PLAT	IL6	0.694128	3.31e-14	2.94e-12
LEP	DLK1	-0.69404	3.34e-14	2.97e-12
KLK6	IGFBPL1	0.693988	3.36e-14	2.99e-12
PARP1	MPO	0.693988	3.36e-14	2.99e-12
BLMH	BAG6	0.693829	3.43e-14	3.03e-12
SIRPA	PILRA	0.693864	3.41e-14	3.03e-12
TNFRSF13B	IGFBP7	0.693776	3.45e-14	3.05e-12
PARP1	CEACAM8	0.693512	3.56e-14	3.15e-12
TNXB	NRP1	0.693301	3.65e-14	3.22e-12
INHBC	AOC3	0.693248	3.67e-14	3.24e-12
RETN	CSTB	0.69316	3.71e-14	3.27e-12
CLSTN2	CDON	0.693072	3.75e-14	3.3e-12
STK4	COMT	0.693019	3.77e-14	3.32e-12
F11R	EPCAM	0.693019	3.77e-14	3.32e-12
SPON2	ANGPT1	0.692913	3.82e-14	3.36e-12
EPCAM	CSTB	0.692878	3.84e-14	3.37e-12
VSIG4	B4GALT1	0.692808	3.87e-14	3.39e-12
IGFBPL1	CD164	0.692825	3.86e-14	3.39e-12
ROBO1	DLK1	0.692737	3.90e-14	3.42e-12
TNFRSF10B	DLK1	0.692614	3.96e-14	3.46e-12
SELL	INHBC	0.692543	3.99e-14	3.49e-12
TMSB10	LDLR	0.692473	4.03e-14	3.52e-12
GLRX	FKBP4	0.692438	4.04e-14	3.53e-12
PLAT	SPINK5	0.69242	4.05e-14	3.53e-12
IKBKG	BAG6	0.692403	4.06e-14	3.54e-12
MCFD2	APEX1	0.692367	4.08e-14	3.55e-12
TGFBR3	MFAP5	0.692332	4.09e-14	3.56e-12
VSIG4	LYVE1	0.692226	4.14e-14	3.6e-12
PARK7	MESDC2	0.692138	4.19e-14	3.64e-12
ESAM	DSC2	0.692086	4.21e-14	3.66e-12
ENPP7	DAG1	0.691962	4.28e-14	3.71e-12
SRC	IKBKG	0.691945	4.28e-14	3.71e-12
IL1RL1	CST6	0.691857	4.33e-14	3.74e-12
PARP1	FKBP4	0.691857	4.33e-14	3.74e-12
NECTIN2	ANGPT2	0.691821	4.35e-14	3.75e-12
SPINK1	DLK1	0.691821	4.35e-14	3.75e-12
MMP7	ADAMTS13	0.691716	4.40e-14	3.8e-12
TMSB10	COLEC12	0.691628	4.45e-14	3.83e-12
NUDT5	CASP3	0.691381	4.58e-14	3.94e-12
TIMD4	CD163	0.691381	4.58e-14	3.94e-12
LCN2	AZU1	0.691293	4.63e-14	3.97e-12
SPINK1	LEP	-0.691311	4.62e-14	3.97e-12
KLK6	CLMP	0.691099	4.73e-14	4.06e-12
CST3	COL18A1	0.691076	4.75e-14	4.07e-12
PGF	NPDC1	0.691046	4.76e-14	4.08e-12
STK4	SRC	0.690994	4.79e-14	4.1e-12
IGFBP3	DPP4	0.690958	4.81e-14	4.12e-12
SPINK5	EPCAM	0.690712	4.96e-14	4.23e-12
FCRL5	CR2	0.690641	5.00e-14	4.27e-12
TNFRSF13B	IL1RL1	-0.690501	5.08e-14	4.33e-12
PARK7	CA2	0.690236	5.24e-14	4.47e-12
PPIB	APP	0.690184	5.27e-14	4.49e-12
LDLR	CST6	0.690025	5.37e-14	4.57e-12
MIF	MESDC2	0.690007	5.38e-14	4.58e-12
RETN	F11R	0.689919	5.44e-14	4.62e-12
TGFBR3	SPINK5	0.689919	5.44e-14	4.62e-12
TNFRSF11A	SPINT2	0.689867	5.47e-14	4.64e-12
TFF2	LYVE1	0.689761	5.54e-14	4.7e-12
IGFBP7	CDON	0.689708	5.58e-14	4.71e-12
SLAMF7	IGFBP7	0.689708	5.58e-14	4.71e-12
USP8	QDPR	0.689708	5.58e-14	4.71e-12
PLXNB2	CHL1	0.68969	5.59e-14	4.72e-12
IL1RL1	LEP	-0.689638	5.62e-14	4.74e-12
ROR1	CXCL16	0.689444	5.75e-14	4.85e-12
WFIKKN2	DKK3	0.689391	5.79e-14	4.87e-12
PGF	LDLR	0.689409	5.77e-14	4.87e-12
SPON2	PDGFB	0.689268	5.87e-14	4.93e-12
CLEC5A	AZU1	0.689215	5.91e-14	4.95e-12
IL1RL1	KLK6	0.689233	5.89e-14	4.95e-12
CSTB	COLEC12	0.689109	5.98e-14	5e-12
LAMA4	ESAM	0.689109	5.98e-14	5e-12
MYOC	KIT	0.689127	5.97e-14	5e-12
SNAP23	MIF	0.689127	5.97e-14	5e-12
ENO2	CASP3	0.689021	6.04e-14	5.05e-12
MMP9	CEACAM8	0.689004	6.05e-14	5.05e-12
TNFRSF10A	LDLR	0.689004	6.05e-14	5.05e-12
PARP1	MESDC2	0.688986	6.07e-14	5.05e-12
MATN2	CCDC80	0.688845	6.17e-14	5.13e-12
GLRX	CD164	0.68881	6.19e-14	5.15e-12
USP8	SERPINB6	0.688581	6.36e-14	5.29e-12
GDF15	B4GALT1	0.68851	6.41e-14	5.32e-12
QPCT	COL18A1	0.68844	6.47e-14	5.36e-12
TNFRSF10B	CR2	-0.688334	6.55e-14	5.43e-12
TNC	COMP	0.688193	6.65e-14	5.51e-12
TGM2	PEBP1	0.687982	6.82e-14	5.64e-12
WFIKKN2	KLK6	0.687736	7.02e-14	5.8e-12
CD2AP	ARG1	0.687718	7.03e-14	5.81e-12
USP8	ENO2	0.6877	7.05e-14	5.82e-12
ITGB1BP2	CA13	0.687647	7.09e-14	5.85e-12
TNFRSF11A	NPDC1	0.687577	7.15e-14	5.89e-12
COMT	AZU1	0.687401	7.30e-14	6.01e-12
F11R	FGF23	0.687313	7.37e-14	6.07e-12
F3	KLK6	0.68719	7.48e-14	6.15e-12
SCGB3A2	DPP4	-0.686925	7.71e-14	6.33e-12
HSPB1	CRKL	0.686732	7.88e-14	6.47e-12
SRC	ENO2	0.686714	7.90e-14	6.48e-12
USP8	GLRX	0.686679	7.93e-14	6.5e-12
PPIB	CA13	0.686644	7.97e-14	6.52e-12
RETN	EPCAM	0.686626	7.98e-14	6.53e-12
ENG	C1QTNF1	0.686556	8.05e-14	6.58e-12
SNAP23	PARK7	0.686538	8.06e-14	6.59e-12
IGFBP7	ENPP2	0.686485	8.11e-14	6.62e-12
ICAM2	AXL	0.686115	8.47e-14	6.91e-12
INHBC	CST6	-0.686045	8.54e-14	6.96e-12
STK4	CD2AP	0.685781	8.80e-14	7.16e-12
TMSB10	PEBP1	0.685781	8.80e-14	7.16e-12
PARK7	HSPB1	0.685763	8.82e-14	7.17e-12
XG	COLEC12	0.685693	8.89e-14	7.22e-12
CLEC14A	CD93	0.685411	9.18e-14	7.46e-12
PI3	B4GALT1	0.685323	9.28e-14	7.52e-12
PARK7	BAG6	0.685323	9.28e-14	7.52e-12
FSTL3	CGA	0.685288	9.31e-14	7.54e-12
PEAR1	CNTN4	0.685023	9.60e-14	7.76e-12
ESAM	DLK1	0.685041	9.58e-14	7.76e-12
SERPINA7	IL2RA	0.685023	9.60e-14	7.76e-12
OSCAR	ENPP2	0.685006	9.62e-14	7.77e-12
GLO1	CSTB	0.684794	9.86e-14	7.95e-12
FSTL3	DSC2	0.684742	9.92e-14	8e-12
LEP	GDF15	-0.684724	9.94e-14	8.01e-12
SELL	MYOC	0.684706	9.96e-14	8.01e-12
TNFRSF11A	GDF15	0.684601	1.01e-13	8.11e-12
NADK	CASP3	0.684583	1.01e-13	8.12e-12
SNAP29	CD69	0.684513	1.02e-13	8.18e-12
SRC	HSPB1	0.684442	1.03e-13	8.24e-12
SRC	ITGB1BP2	0.684407	1.03e-13	8.26e-12
NPDC1	EPCAM	0.684389	1.03e-13	8.27e-12
MYOC	DPP4	0.684319	1.04e-13	8.33e-12
SNAP23	CEACAM8	0.684301	1.04e-13	8.34e-12
IL6	FGF23	0.684249	1.05e-13	8.39e-12
ROBO1	LEP	-0.684196	1.06e-13	8.43e-12
SNAP29	CD2AP	0.683984	1.08e-13	8.63e-12
TIE1	ENG	0.68365	1.12e-13	8.96e-12
TNFRSF1A	LEP	-0.683562	1.14e-13	9.05e-12
DECR1	COMT	0.683544	1.14e-13	9.06e-12
LGALS4	FABP2	0.683245	1.18e-13	9.36e-12
ENO2	APEX1	0.683121	1.19e-13	9.48e-12
SPINK5	GDF15	0.683121	1.19e-13	9.48e-12
PARP1	CD2AP	0.683086	1.20e-13	9.5e-12
SERPINA7	SELL	0.683086	1.20e-13	9.5e-12
FSTL3	CD164	0.683033	1.21e-13	9.55e-12
TFF3	F3	0.682998	1.21e-13	9.58e-12
PPP1R2	F11R	0.682945	1.22e-13	9.63e-12
SIRPB1	HAVCR2	0.682769	1.24e-13	9.8e-12
PLAUR	SPINK1	0.682752	1.25e-13	9.82e-12
CLEC5A	CHI3L1	0.682699	1.25e-13	9.87e-12
NADK	MESDC2	0.682628	1.26e-13	9.94e-12
CASP3	CA13	0.682575	1.27e-13	9.99e-12
SCGB3A2	INHBC	-0.682558	1.27e-13	1e-11
TGFBI	PAM	0.68254	1.28e-13	1e-11
VSIG4	CST6	0.68247	1.29e-13	1.01e-11
EPCAM	CD164	0.682329	1.31e-13	1.02e-11
S100P	PPP1R2	0.682276	1.31e-13	1.03e-11
FCRL5	CXCL16	-0.682223	1.32e-13	1.04e-11
TFF3	PTX3	0.682188	1.33e-13	1.04e-11
B4GALT1	AOC3	-0.682082	1.34e-13	1.05e-11
SCGB3A2	CSTB	0.6821	1.34e-13	1.05e-11
SERPINB6	NUDT5	0.68203	1.35e-13	1.05e-11
SOD1	PARP1	0.6821	1.34e-13	1.05e-11
SLAMF7	FETUB	0.681941	1.37e-13	1.06e-11
SPINT1	SPINK1	0.681959	1.36e-13	1.06e-11
LTBR	B4GALT1	0.681906	1.37e-13	1.07e-11
KYAT1	APEX1	0.681531	1.43e-13	1.11e-11
SPINT2	COLEC12	0.681536	1.43e-13	1.11e-11
IGFBP7	DPP4	0.681519	1.43e-13	1.11e-11
USP8	AZU1	0.681431	1.45e-13	1.12e-11
TNFRSF10A	RELT	0.681466	1.44e-13	1.12e-11
CLSTN2	CD1C	0.681378	1.46e-13	1.13e-11
MCFD2	CGA	0.681079	1.51e-13	1.16e-11
S100P	MCFD2	0.681131	1.50e-13	1.16e-11
KIT	FCRL5	0.681061	1.51e-13	1.17e-11
LTBR	GDF15	0.681061	1.51e-13	1.17e-11
SPINT2	RELT	0.681026	1.51e-13	1.17e-11
PARK7	ARG1	0.680832	1.55e-13	1.19e-11
CNTN4	CLSTN2	0.680814	1.55e-13	1.19e-11
PGF	FAM3C	0.68085	1.55e-13	1.19e-11
ESAM	EPCAM	0.680656	1.58e-13	1.22e-11
TNFRSF10A	FGF23	0.680603	1.59e-13	1.22e-11
SELL	IL2RA	0.68055	1.60e-13	1.23e-11
RELT	IL6	0.680515	1.61e-13	1.23e-11
MCFD2	B4GALT1	0.680462	1.61e-13	1.24e-11
HTRA2	LGALS3	0.680462	1.61e-13	1.24e-11
SNAP29	NADK	0.680462	1.61e-13	1.24e-11
CST6	CLMP	0.680356	1.63e-13	1.25e-11
ROR1	KLK6	0.680356	1.63e-13	1.25e-11
RETN	CD177	0.680286	1.65e-13	1.26e-11
TNFRSF1A	LTBR	0.680251	1.65e-13	1.26e-11
TNFRSF10A	IL1RL1	0.680233	1.66e-13	1.26e-11
COLEC12	CD164	0.680128	1.68e-13	1.28e-11
SEMA3F	MCFD2	0.68011	1.68e-13	1.28e-11
IKBKG	NADK	0.679951	1.71e-13	1.3e-11
KYAT1	HTRA2	0.679884	1.72e-13	1.31e-11
DLK1	CST6	0.679758	1.75e-13	1.33e-11
THOP1	GLRX	0.679722	1.76e-13	1.33e-11
CST6	CR2	-0.67967	1.77e-13	1.34e-11
CXCL16	CLMP	0.679476	1.80e-13	1.37e-11
SDC4	DKK1	0.6793	1.84e-13	1.39e-11
TMSB10	CGA	0.679265	1.85e-13	1.4e-11
FKBP4	COMT	0.679159	1.87e-13	1.41e-11
ACP5	TNC	0.679194	1.86e-13	1.41e-11
KLK6	DSC2	0.679106	1.88e-13	1.42e-11
LDLR	DSC2	0.679106	1.88e-13	1.42e-11
SPINK1	ROR1	0.679124	1.88e-13	1.42e-11
PARP1	GLO1	0.679053	1.89e-13	1.43e-11
MESDC2	OLR1	0.679018	1.90e-13	1.43e-11
ITGB1	IGFBP7	0.678877	1.93e-13	1.45e-11
TNFRSF10B	KLK6	0.678824	1.94e-13	1.46e-11
CXCL1	APP	0.678754	1.96e-13	1.47e-11
HAVCR1	IL4R	0.678683	1.97e-13	1.48e-11
SNAP23	SERPINB6	0.678666	1.98e-13	1.48e-11
PPP1R2	CD164	0.678631	1.98e-13	1.49e-11
SELL	ITGB1	0.678631	1.98e-13	1.49e-11
QDPR	PARP1	0.678542	2.00e-13	1.5e-11
WFIKKN2	PTX3	0.678525	2.01e-13	1.5e-11
VSIG4	IGFBP6	0.678454	2.02e-13	1.51e-11
PI3	DSC2	0.678384	2.04e-13	1.52e-11
TFF2	ANGPT2	0.678296	2.06e-13	1.54e-11
PLAT	B4GALT1	0.678314	2.06e-13	1.54e-11
LGMN	APP	0.678049	2.12e-13	1.57e-11
IGFBP6	DSC2	0.678102	2.11e-13	1.57e-11
OSMR	ICAM1	0.678102	2.11e-13	1.57e-11
IL1RL1	PTX3	0.678085	2.11e-13	1.57e-11
TMSB10	PLAT	0.678102	2.11e-13	1.57e-11
KLK6	IGFBP3	-0.677944	2.14e-13	1.59e-11
EPHB4	BCAM	0.677859	2.16e-13	1.6e-11
LDLR	BCAM	0.677891	2.16e-13	1.6e-11
SERPINE1	CD40LG	0.677873	2.16e-13	1.6e-11
TIMP1	SPINT2	0.67782	2.17e-13	1.61e-11
TGM2	DECR1	0.677768	2.19e-13	1.62e-11
FAS	AXL	0.677556	2.24e-13	1.65e-11
FCRL5	CD1C	0.677539	2.24e-13	1.65e-11
TXNDC5	PTX3	0.677539	2.24e-13	1.65e-11
TGM2	QDPR	0.677609	2.22e-13	1.65e-11
S100P	CRKL	0.677345	2.29e-13	1.69e-11
PPIB	CXCL1	0.677257	2.31e-13	1.7e-11
PRELP	CXCL16	-0.677274	2.31e-13	1.7e-11
SPINT2	CD99L2	0.677134	2.35e-13	1.72e-11
MYOC	CXCL16	-0.677134	2.35e-13	1.72e-11
STK4	DECR1	0.677098	2.35e-13	1.73e-11
RELT	BCAM	0.676993	2.38e-13	1.75e-11
PLAT	IGFBPL1	0.676887	2.41e-13	1.77e-11
PARP1	CSTB	0.676834	2.43e-13	1.78e-11
PARP1	BAG6	0.676552	2.50e-13	1.83e-11
MIF	GRAP2	0.676552	2.50e-13	1.83e-11
SORT1	PDGFB	0.676552	2.50e-13	1.83e-11
TFF3	RETN	0.67657	2.50e-13	1.83e-11
PLAT	LEP	-0.6765	2.52e-13	1.84e-11
IKBKG	AZU1	0.676376	2.55e-13	1.86e-11
MESDC2	CA13	0.676359	2.56e-13	1.86e-11
TNFRSF13B	SPINK5	-0.675971	2.67e-13	1.94e-11
TXNDC5	EPCAM	0.675883	2.70e-13	1.96e-11
SPINK5	IGFBP6	0.675883	2.70e-13	1.96e-11
MPO	DECR1	0.67583	2.71e-13	1.97e-11
USP8	APEX1	0.675725	2.74e-13	1.99e-11
TNFRSF10B	HSPG2	0.675619	2.78e-13	2.01e-11
FSTL3	DLK1	0.675549	2.80e-13	2.02e-11
SELL	IGFBP7	0.675566	2.79e-13	2.02e-11
TXNDC5	TNFRSF11A	0.675566	2.79e-13	2.02e-11
MYOC	CR2	0.675513	2.81e-13	2.03e-11
SLAMF7	FCRL5	0.675496	2.81e-13	2.03e-11
MFAP5	MET	0.675461	2.82e-13	2.04e-11
SNAP23	NADK	0.675161	2.92e-13	2.11e-11
F11R	CGA	0.675003	2.97e-13	2.14e-11
TNFRSF1B	IL4R	0.67502	2.97e-13	2.14e-11
TMSB10	MCFD2	0.67502	2.97e-13	2.14e-11
USP8	CEACAM8	0.674967	2.98e-13	2.15e-11
LDLR	IGFBPL1	0.674879	3.01e-13	2.17e-11
IGFBPL1	CST6	0.674791	3.04e-13	2.18e-11
PILRA	LILRB1	0.674821	3.03e-13	2.18e-11
COL1A1	BOC	0.674756	3.05e-13	2.19e-11
SNAP23	CD2AP	0.674756	3.05e-13	2.19e-11
KLK6	FSTL3	0.674703	3.07e-13	2.2e-11
INHBC	DLK1	-0.674545	3.13e-13	2.23e-11
MEGF9	ICAM3	0.674545	3.13e-13	2.23e-11
TXNDC5	SERPINB6	0.67458	3.11e-13	2.23e-11
SLAMF7	PDCD1LG2	0.674527	3.13e-13	2.24e-11
SERPINA7	AOC3	0.674457	3.16e-13	2.25e-11
KIT	CDON	0.674439	3.16e-13	2.26e-11
GLRX	COMT	0.674298	3.21e-13	2.29e-11
PRELP	CDON	0.674245	3.23e-13	2.3e-11
PLAUR	SPINT1	0.674228	3.24e-13	2.3e-11
TXNDC5	CRELD2	0.673893	3.36e-13	2.39e-11
PPP1R2	HTRA2	0.67377	3.40e-13	2.42e-11
PLAUR	LDLR	0.67377	3.40e-13	2.42e-11
PTX3	IGFBPL1	0.673541	3.49e-13	2.47e-11
TXNDC5	SEMA3F	0.673559	3.48e-13	2.47e-11
DKK1	CD40LG	0.673418	3.54e-13	2.5e-11
NOTCH1	COMP	0.673435	3.53e-13	2.5e-11
ROBO1	PCSK9	0.6734	3.55e-13	2.51e-11
EPHB4	CGA	0.673333	3.57e-13	2.52e-11
NUDT5	LGALS3	0.673277	3.59e-13	2.54e-11
WFIKKN2	MCFD2	0.673277	3.59e-13	2.54e-11
CES1	CCL16	0.673206	3.62e-13	2.55e-11
THOP1	KYAT1	0.673095	3.67e-13	2.58e-11
TMSB10	EPCAM	0.673048	3.69e-13	2.59e-11
RELT	LTBR	0.673048	3.69e-13	2.59e-11
GRAP2	CD2AP	0.67303	3.69e-13	2.6e-11
GRAP2	COMT	0.672907	3.74e-13	2.63e-11
GDF2	ADAMTS13	0.672748	3.81e-13	2.67e-11
ROBO1	ANGPT2	0.672766	3.80e-13	2.67e-11
NOMO1	CANT1	0.672555	3.89e-13	2.73e-11
LTBR	DSC2	0.672502	3.91e-13	2.74e-11
MESDC2	APEX1	0.672449	3.93e-13	2.75e-11
WFIKKN2	IGFBP6	0.672467	3.93e-13	2.75e-11
WFIKKN2	TFF3	0.672431	3.94e-13	2.76e-11
TXNDC5	PGF	0.672396	3.96e-13	2.77e-11
SELL	GDF15	-0.672308	4.00e-13	2.79e-11
COMT	CEACAM8	0.672255	4.02e-13	2.8e-11
HSPG2	EPCAM	0.67222	4.03e-13	2.81e-11
QDPR	ALDH1A1	0.67215	4.07e-13	2.83e-11
ICAM1	FAS	0.671956	4.15e-13	2.89e-11
NOTCH1	CD97	0.671921	4.17e-13	2.9e-11
IGFBP6	DLK1	0.671885	4.18e-13	2.91e-11
PEBP1	BAG6	0.671815	4.22e-13	2.93e-11
RELT	CD99L2	0.671762	4.24e-13	2.95e-11
VASN	TIE1	0.671727	4.26e-13	2.96e-11
KIT	IGFBP7	0.671674	4.28e-13	2.97e-11
TNFRSF11A	F11R	0.671657	4.29e-13	2.97e-11
SNAP29	PPIB	0.671604	4.32e-13	2.99e-11
RELT	DLK1	0.671533	4.35e-13	3.01e-11
PGF	MCFD2	0.671498	4.37e-13	3.02e-11
CEACAM8	CASP3	0.671304	4.46e-13	3.08e-11
TNXB	DPP4	0.671146	4.54e-13	3.13e-11
SORT1	CD69	0.671111	4.55e-13	3.14e-11
CD97	AXL	0.670934	4.64e-13	3.2e-11
PPP1R2	MCFD2	0.670952	4.63e-13	3.2e-11
SPON1	IL17D	0.670882	4.67e-13	3.21e-11
STK4	MIF	0.670882	4.67e-13	3.21e-11
LTBR	IGFBP2	0.670864	4.68e-13	3.22e-11
PGF	B4GALT1	0.670829	4.70e-13	3.23e-11
RELT	CPA1	0.670741	4.74e-13	3.26e-11
DSC2	CXCL16	0.670688	4.77e-13	3.27e-11
PLXNB2	COL18A1	0.67067	4.78e-13	3.28e-11
USP8	ARG1	0.670494	4.87e-13	3.34e-11
SNAP29	ENO2	0.670477	4.88e-13	3.34e-11
NID2	GP6	0.670336	4.95e-13	3.39e-11
TREML2	FCRL1	0.670283	4.98e-13	3.41e-11
TNFRSF10B	CD164	0.670142	5.06e-13	3.46e-11
PI3	LEP	-0.670124	5.07e-13	3.46e-11
WFIKKN2	B4GALT1	0.670089	5.09e-13	3.47e-11
PPP1R2	DAB2	0.670089	5.09e-13	3.47e-11
TNFRSF11A	MCFD2	0.670072	5.10e-13	3.47e-11
SPINK5	DSC2	0.66979	5.26e-13	3.57e-11
SPINK5	FCRL1	-0.669754	5.28e-13	3.58e-11
SPINT2	SPINK1	0.669702	5.31e-13	3.6e-11
TNFRSF1A	DLK1	0.669649	5.34e-13	3.62e-11
PLAU	IGFBP7	0.669526	5.41e-13	3.67e-11
MCFD2	CR2	-0.669455	5.45e-13	3.69e-11
PTX3	CGA	0.669385	5.49e-13	3.72e-11
IL2RA	CCL16	0.669332	5.52e-13	3.74e-11
SPINK1	RETN	0.669314	5.53e-13	3.74e-11
LTBR	CXCL16	0.66912	5.65e-13	3.82e-11
SELL	PRELP	0.669085	5.67e-13	3.83e-11
TFF3	INHBC	-0.66898	5.74e-13	3.87e-11
TNFRSF10B	NPDC1	0.668839	5.83e-13	3.92e-11
SPARCL1	PAM	0.668856	5.81e-13	3.92e-11
SEMA7A	RELT	0.668733	5.89e-13	3.96e-11
VSIG4	ADM	0.66861	5.97e-13	4.01e-11
MESDC2	DECR1	0.668627	5.96e-13	4.01e-11
NECTIN2	IGFBPL1	0.668522	6.03e-13	4.05e-11
FCRL1	CR2	0.668469	6.06e-13	4.07e-11
GDF15	FGF23	0.668398	6.11e-13	4.09e-11
SELP	PECAM1	0.668398	6.11e-13	4.09e-11
TNFRSF11A	PLAT	0.668398	6.11e-13	4.09e-11
ROBO1	EPHB4	0.668243	6.21e-13	4.16e-11
SCGB3A2	PI3	0.668152	6.27e-13	4.19e-11
IL2RA	ENPP2	0.668046	6.34e-13	4.24e-11
SIGLEC7	CD163	0.667888	6.45e-13	4.31e-11
FABP4	CSTB	0.667764	6.54e-13	4.36e-11
HSPB1	ENO2	0.667712	6.58e-13	4.39e-11
TNFRSF10A	FSTL3	0.667694	6.59e-13	4.39e-11
TGFBR3	KLK6	0.667694	6.59e-13	4.39e-11
HAVCR1	ALCAM	0.667606	6.65e-13	4.42e-11
RETN	APEX1	0.667624	6.64e-13	4.42e-11
SOST	MEPE	0.667535	6.70e-13	4.45e-11
SNAP29	SERPINB6	0.667535	6.70e-13	4.45e-11
IKBKG	GLRX	0.667518	6.72e-13	4.46e-11
PLAUR	RETN	0.6675	6.73e-13	4.46e-11
SCGB3A2	CD1C	-0.667395	6.81e-13	4.5e-11
SNAP23	PPP1R2	0.667342	6.84e-13	4.53e-11
FAM3C	EPCAM	0.667289	6.88e-13	4.55e-11
IL1RL1	FCRL1	-0.667254	6.91e-13	4.56e-11
MPO	MESDC2	0.667254	6.91e-13	4.56e-11
USP8	DECR1	0.667218	6.94e-13	4.57e-11
ROBO1	RELT	0.667201	6.95e-13	4.58e-11
CNTN4	CA6	0.667183	6.96e-13	4.59e-11
IGFBP7	FCRL5	0.66706	7.05e-13	4.64e-11
TNFRSF11A	TMSB10	0.66706	7.05e-13	4.64e-11
TNFRSF1B	PILRA	0.666937	7.15e-13	4.7e-11
PDGFB	SERPINE1	0.666708	7.33e-13	4.81e-11
SPON2	AMBP	0.666637	7.38e-13	4.85e-11
CPA1	CGA	0.666602	7.41e-13	4.86e-11
MCFD2	CST6	0.666567	7.44e-13	4.88e-11
IL1RL1	BCAM	0.666479	7.51e-13	4.92e-11
THBD	KIT	0.666444	7.54e-13	4.94e-11
ICAM1	ADGRE2	0.666408	7.56e-13	4.95e-11
PGLYRP1	MPO	0.666391	7.58e-13	4.96e-11
MARCO	DPP4	0.666179	7.75e-13	5.06e-11
TIMP1	EPCAM	0.666197	7.74e-13	5.06e-11
NPDC1	NECTIN2	0.666144	7.78e-13	5.08e-11
IKBKG	ENO2	0.666056	7.85e-13	5.12e-11
SIRPB1	LILRB1	0.666041	7.87e-13	5.13e-11
F11R	IGFBPL1	0.665792	8.08e-13	5.26e-11
PPP1R2	ITGB1BP2	0.665722	8.14e-13	5.3e-11
ENPP7	ADGRE2	0.665704	8.15e-13	5.31e-11
VSIG4	SPINK1	0.665651	8.20e-13	5.33e-11
PARP1	KYAT1	0.665592	8.25e-13	5.36e-11
ENO2	CSTB	0.665563	8.28e-13	5.37e-11
WFIKKN2	SCGB3A2	0.665581	8.26e-13	5.37e-11
LDLR	EPCAM	0.665545	8.29e-13	5.38e-11
XG	TNFRSF11A	0.665545	8.29e-13	5.38e-11
TNFRSF1A	CHI3L1	0.66551	8.32e-13	5.39e-11
CD2AP	CA2	0.665493	8.34e-13	5.4e-11
TNXB	CLSTN2	0.665457	8.37e-13	5.42e-11
PLAT	SPINT1	0.66544	8.39e-13	5.42e-11
RELT	FAM3C	0.665369	8.45e-13	5.46e-11
SPINT1	RELT	0.665352	8.47e-13	5.47e-11
SRC	PPP1R2	0.665281	8.53e-13	5.51e-11
TNFRSF10B	BCAM	0.665158	8.64e-13	5.57e-11
SPINK1	CGA	0.665158	8.64e-13	5.57e-11
SERPINB6	CASP3	0.66507	8.72e-13	5.62e-11
PLAUR	FSTL3	0.664982	8.81e-13	5.66e-11
RELT	LEP	-0.664999	8.79e-13	5.66e-11
GRAP2	DAB2	0.664964	8.82e-13	5.67e-11
PRSS2	CPA1	0.664911	8.87e-13	5.7e-11
PDGFA	NID2	0.664771	9.01e-13	5.78e-11
HSPG2	PGF	0.6647	9.07e-13	5.82e-11
PTX3	CSTB	0.664612	9.16e-13	5.87e-11
EPHB4	DSC2	0.664615	9.16e-13	5.87e-11
SERPINE1	DKK1	0.664577	9.19e-13	5.89e-11
TFF3	IGFBP6	0.664489	9.28e-13	5.94e-11
MCFD2	DLK1	0.664418	9.35e-13	5.98e-11
LRIG1	CANT1	0.664365	9.40e-13	6e-11
UMOD	IL2RA	0.664365	9.40e-13	6e-11
MIF	F11R	0.66426	9.51e-13	6.07e-11
S100P	AZU1	0.664225	9.54e-13	6.09e-11
CLSTN2	CCDC80	0.664207	9.56e-13	6.1e-11
HDGF	CD164	0.664172	9.60e-13	6.11e-11
FSTL3	CRELD2	0.664119	9.65e-13	6.14e-11
SERPINA7	IGFBP3	0.664101	9.67e-13	6.15e-11
TFF3	CR2	-0.664084	9.69e-13	6.16e-11
SPINK1	FCRL1	-0.663925	9.85e-13	6.26e-11
INHBC	FCN2	0.663767	1.00e-12	6.36e-11
CXCL16	CR2	-0.663626	1.02e-12	6.45e-11
GP6	ADAMTS13	0.663555	1.02e-12	6.49e-11
PARK7	HTRA2	0.663573	1.02e-12	6.49e-11
TXNDC5	FSTL3	0.66352	1.03e-12	6.51e-11
SCGB3A2	IGFBP7	-0.663432	1.04e-12	6.57e-11
MARCO	CCL18	0.663397	1.04e-12	6.59e-11
PDGFA	CD69	0.663309	1.05e-12	6.65e-11
SNAP29	KYAT1	0.663153	1.07e-12	6.76e-11
TNFRSF13B	CXCL16	-0.663097	1.08e-12	6.79e-11
SCARF1	ARSA	0.662957	1.09e-12	6.88e-11
NADK	IL16	0.662957	1.09e-12	6.88e-11
PCSK9	ANGPT2	0.662728	1.12e-12	7.05e-11
DKK1	CCL17	0.662692	1.12e-12	7.07e-11
SPON1	COCH	0.662675	1.12e-12	7.08e-11
SOD1	ARG1	0.662587	1.13e-12	7.13e-11
F11R	B4GALT1	0.662587	1.13e-12	7.13e-11
FAM3C	CD164	0.662587	1.13e-12	7.13e-11
MMP7	CD40LG	0.662516	1.14e-12	7.18e-11
WFIKKN2	IL1R2	0.662481	1.15e-12	7.2e-11
METRNL	ANGPT2	0.662358	1.16e-12	7.29e-11
ENG	EFEMP1	0.662287	1.17e-12	7.34e-11
TXNDC5	SCGB3A2	0.662182	1.18e-12	7.42e-11
CCL17	ADAMTS13	0.662146	1.19e-12	7.44e-11
SEMA3F	NECTIN2	0.662146	1.19e-12	7.44e-11
MIF	CD164	0.662111	1.19e-12	7.46e-11
FSTL3	ALCAM	0.662094	1.20e-12	7.47e-11
NUDT5	F11R	0.662023	1.20e-12	7.52e-11
NADK	COMT	0.661882	1.22e-12	7.63e-11
IGFBP3	AOC3	0.661865	1.22e-12	7.64e-11
PPIB	HBEGF	0.661829	1.23e-12	7.66e-11
ITGB7	CD97	0.661759	1.24e-12	7.71e-11
VSIG4	IL1RL1	0.661724	1.24e-12	7.74e-11
PLAUR	B4GALT1	0.661653	1.25e-12	7.79e-11
ENPP2	CD209	0.661618	1.26e-12	7.81e-11
LDLR	HAVCR1	0.661583	1.26e-12	7.84e-11
TIMP1	RETN	0.66153	1.27e-12	7.88e-11
NUDT5	AHCY	0.661495	1.27e-12	7.9e-11
PTX3	F11R	0.661442	1.28e-12	7.94e-11
LDLR	CR2	-0.661372	1.29e-12	8e-11
IGFBPL1	B4GALT1	0.661319	1.30e-12	8.03e-11
MIF	HTRA2	0.661301	1.30e-12	8.04e-11
VCAM1	NOTCH1	0.661284	1.30e-12	8.05e-11
NPDC1	CD164	0.661143	1.32e-12	8.15e-11
DPP4	COLEC12	-0.661143	1.32e-12	8.15e-11
TPP1	GUSB	0.661143	1.32e-12	8.15e-11
DECR1	CD2AP	0.661107	1.33e-12	8.18e-11
HSPB1	GLO1	0.660984	1.34e-12	8.27e-11
RELT	ESAM	0.660931	1.35e-12	8.31e-11
PRELP	CST6	-0.660773	1.37e-12	8.44e-11
LEP	FCRL1	0.660773	1.37e-12	8.44e-11
MIF	ITGB1BP2	0.660702	1.38e-12	8.5e-11
PPIB	SERPINE1	0.660667	1.39e-12	8.53e-11
S100P	HDGF	0.660544	1.41e-12	8.63e-11
IL13RA1	OSCAR	0.660526	1.41e-12	8.64e-11
SOD1	BAG6	0.660491	1.41e-12	8.67e-11
OMD	CLEC11A	0.660421	1.42e-12	8.73e-11
INHBC	B4GALT1	-0.660403	1.43e-12	8.74e-11
COMT	ARG1	0.660332	1.44e-12	8.8e-11
EPHB4	CD99L2	0.66023	1.45e-12	8.88e-11
PAMR1	CRHBP	0.660209	1.46e-12	8.88e-11
KYAT1	GRAP2	0.660212	1.46e-12	8.88e-11
VASN	TNC	0.660209	1.46e-12	8.88e-11
SPON2	GDF2	0.660086	1.48e-12	8.99e-11
IL2RA	DPP4	0.660068	1.48e-12	9e-11
IL1RL1	ACE2	0.660015	1.49e-12	9.04e-11
F3	PRSS8	0.660015	1.49e-12	9.04e-11
IGFBP2	EPHB4	0.659948	1.50e-12	9.1e-11
TNFRSF10B	TMSB10	0.659927	1.50e-12	9.11e-11
TMSB10	FSTL3	0.659822	1.52e-12	9.21e-11
MCFD2	EPHB4	0.659807	1.52e-12	9.22e-11
TGFBR3	B4GALT1	0.659681	1.54e-12	9.33e-11
TNFRSF1A	CST6	0.659646	1.54e-12	9.36e-11
NADK	GRAP2	0.659628	1.55e-12	9.36e-11
SLAMF7	OSCAR	0.659646	1.54e-12	9.36e-11
MPO	OLR1	0.659628	1.55e-12	9.36e-11
IKBKG	CEACAM8	0.659558	1.56e-12	9.42e-11
THBS4	LTBP2	0.659558	1.56e-12	9.42e-11
TNFRSF13B	SELL	0.659364	1.59e-12	9.61e-11
SPINT2	CD164	0.659188	1.62e-12	9.77e-11
CR2	CD79B	0.659188	1.62e-12	9.77e-11
RELT	CLMP	0.659135	1.63e-12	9.82e-11
MCFD2	AGRP	0.6591	1.63e-12	9.85e-11
SEMA3F	COLEC12	0.659029	1.65e-12	9.92e-11
SERPINE1	CCL17	0.658941	1.66e-12	1e-10
TNFRSF1A	HAVCR1	0.658924	1.66e-12	1e-10
LCN2	CHI3L1	0.658871	1.67e-12	1.01e-10
TNFRSF10A	CSTB	0.658818	1.68e-12	1.01e-10
SRC	PARK7	0.6588	1.69e-12	1.01e-10
STK4	PARK7	0.658747	1.70e-12	1.02e-10
GLO1	CA3	0.658501	1.74e-12	1.04e-10
SORT1	GDF2	0.658554	1.73e-12	1.04e-10
TGFBR3	PRSS2	0.658413	1.76e-12	1.05e-10
PRELP	CD84	0.658307	1.77e-12	1.06e-10
PLAT	FCRL1	-0.658325	1.77e-12	1.06e-10
TNFRSF1A	CD59	0.658219	1.79e-12	1.07e-10
RELT	NECTIN2	0.658113	1.81e-12	1.08e-10
APP	ADAMTS13	0.658008	1.83e-12	1.09e-10
GLRX	APEX1	0.658025	1.83e-12	1.09e-10
SPINT1	EPHB4	0.65794	1.84e-12	1.1e-10
KIT	FCRL1	0.657867	1.86e-12	1.1e-10
PLXNB2	C2	0.657673	1.90e-12	1.12e-10
TFF3	ESAM	0.657708	1.89e-12	1.12e-10
TNFRSF11A	FAM3C	0.657761	1.88e-12	1.12e-10
PPIB	MESDC2	0.657726	1.89e-12	1.12e-10
TNFRSF11A	F3	0.657691	1.89e-12	1.12e-10
CRKL	CEACAM8	0.657585	1.91e-12	1.13e-10
USP8	HDGF	0.657585	1.91e-12	1.13e-10
SCARF1	CD84	0.657444	1.94e-12	1.15e-10
PGF	CSTB	0.657391	1.95e-12	1.15e-10
F11R	DLK1	0.657462	1.94e-12	1.15e-10
PTX3	APEX1	0.657321	1.97e-12	1.16e-10
IKBKG	ARG1	0.657356	1.96e-12	1.16e-10
GDF15	CD164	0.657356	1.96e-12	1.16e-10
SCGB3A2	CLMP	0.657233	1.98e-12	1.17e-10
NUDT5	CRKL	0.657215	1.99e-12	1.17e-10
SPON1	OMD	0.65718	1.99e-12	1.17e-10
SNAP23	PPIB	0.657198	1.99e-12	1.17e-10
TNXB	SELL	0.657162	2.00e-12	1.17e-10
VSIG4	CD1C	-0.657022	2.03e-12	1.19e-10
SPINK1	SEMA3F	0.657039	2.02e-12	1.19e-10
F11R	BCAM	0.656969	2.04e-12	1.2e-10
SDC4	CXCL1	0.656951	2.04e-12	1.2e-10
PRELP	CR2	0.656793	2.08e-12	1.22e-10
COLEC12	CCL16	-0.656669	2.10e-12	1.23e-10
HTRA2	CSTB	0.656652	2.11e-12	1.23e-10
PGLYRP1	CLEC5A	0.656476	2.14e-12	1.25e-10
SCGB3A2	NPDC1	0.656493	2.14e-12	1.25e-10
SOD1	CASP3	0.656388	2.16e-12	1.26e-10
ICAM1	CD97	0.656335	2.18e-12	1.27e-10
SLAMF7	CST6	-0.656282	2.19e-12	1.27e-10
TXNDC5	FKBP4	0.6563	2.18e-12	1.27e-10
TNC	LTBP2	0.65637	2.17e-12	1.27e-10
SERPINB6	COMT	0.656211	2.20e-12	1.28e-10
NPDC1	CXCL16	0.656247	2.20e-12	1.28e-10
PI3	IGFBP6	0.656211	2.20e-12	1.28e-10
SIRPB1	LILRB2	0.656159	2.22e-12	1.29e-10
TNFRSF14	TNFRSF1A	0.656159	2.22e-12	1.29e-10
CLEC5A	BAG6	0.656035	2.24e-12	1.3e-10
SPON2	ADAMTS13	0.65593	2.27e-12	1.32e-10
TNFRSF11A	RETN	0.65593	2.27e-12	1.32e-10
TNFRSF10A	PLAT	0.655894	2.28e-12	1.32e-10
PRTN3	APEX1	0.655789	2.30e-12	1.33e-10
CLMP	B4GALT1	0.655842	2.29e-12	1.33e-10
SPINK5	CLMP	0.655736	2.31e-12	1.33e-10
ITGB1	CLSTN2	0.655842	2.29e-12	1.33e-10
SDC4	ENTPD5	0.655806	2.30e-12	1.33e-10
ROR1	FSTL3	0.655754	2.31e-12	1.33e-10
TNFRSF1B	LAIR1	0.655789	2.30e-12	1.33e-10
SELL	LEP	0.655789	2.30e-12	1.33e-10
TMSB10	IL1RL1	0.655754	2.31e-12	1.33e-10
PGLYRP1	CD177	0.655701	2.32e-12	1.34e-10
LDLR	KLK6	0.655613	2.34e-12	1.35e-10
LRIG1	CCDC80	0.655542	2.36e-12	1.36e-10
GLRX	CRKL	0.655542	2.36e-12	1.36e-10
CD46	CA4	0.655489	2.37e-12	1.37e-10
QDPR	HSPB1	0.655419	2.39e-12	1.37e-10
ITGB1BP2	CRKL	0.655366	2.40e-12	1.38e-10
SORT1	MMP7	0.655366	2.40e-12	1.38e-10
SCARF1	PECAM1	0.655401	2.40e-12	1.38e-10
STK4	CA13	0.655155	2.46e-12	1.41e-10
INHBC	GDF15	-0.655049	2.48e-12	1.42e-10
SPINK1	CCL15	0.654926	2.51e-12	1.44e-10
FSTL3	CLMP	0.654785	2.55e-12	1.46e-10
TNFRSF13B	CST6	-0.654503	2.63e-12	1.5e-10
TNFRSF10B	IL6	0.654433	2.64e-12	1.51e-10
SNAP29	APEX1	0.65438	2.66e-12	1.52e-10
CR2	CNTN4	0.654362	2.66e-12	1.52e-10
ENO2	CA3	0.654081	2.74e-12	1.56e-10
LGMN	CCL17	0.65401	2.76e-12	1.57e-10
TFF3	CLMP	0.654028	2.76e-12	1.57e-10
THOP1	HTRA2	0.653834	2.81e-12	1.6e-10
ITGB1BP2	CASP3	0.653781	2.83e-12	1.61e-10
SPINT1	B4GALT1	0.653693	2.85e-12	1.62e-10
PGF	ESAM	0.653658	2.86e-12	1.62e-10
STK4	PARP1	0.653711	2.85e-12	1.62e-10
WFIKKN2	EPCAM	0.653623	2.87e-12	1.63e-10
PEBP1	MESDC2	0.653605	2.88e-12	1.63e-10
ITGB1	CA6	0.653552	2.89e-12	1.64e-10
FCRL1	CXCL16	-0.653499	2.91e-12	1.65e-10
SNAP29	DAB2	0.653447	2.92e-12	1.65e-10
SPINK1	LDLR	0.653447	2.92e-12	1.65e-10
SOD1	APEX1	0.653376	2.95e-12	1.66e-10
COMT	BAG6	0.653358	2.95e-12	1.66e-10
SRC	COMT	0.653358	2.95e-12	1.66e-10
PGF	IGFBPL1	0.653411	2.94e-12	1.66e-10
WFIKKN2	TGFBR3	0.653306	2.97e-12	1.67e-10
PARK7	CA3	0.653218	2.99e-12	1.68e-10
NECTIN2	FSTL3	0.653218	2.99e-12	1.68e-10
MPO	IL16	0.65327	2.98e-12	1.68e-10
CGA	CD164	0.6532	3.00e-12	1.69e-10
TNFRSF13B	KIT	0.653059	3.04e-12	1.71e-10
LDLR	CGA	0.653006	3.06e-12	1.72e-10
FUCA1	CD58	0.652901	3.09e-12	1.73e-10
PLAUR	CXCL16	0.652918	3.09e-12	1.73e-10
ROBO1	GDF15	0.652953	3.07e-12	1.73e-10
PEBP1	F11R	0.652936	3.08e-12	1.73e-10
USP8	BAG6	0.652742	3.14e-12	1.76e-10
NOTCH1	C2	0.65276	3.14e-12	1.76e-10
IGFBPL1	DLK1	0.65276	3.14e-12	1.76e-10
PDCD1LG2	CR2	0.652689	3.16e-12	1.77e-10
LILRA5	ICAM1	0.652654	3.17e-12	1.77e-10
DKK1	APP	0.652584	3.19e-12	1.78e-10
ENG	CCL16	0.652619	3.18e-12	1.78e-10
PLAUR	CHI3L1	0.652584	3.19e-12	1.78e-10
GLO1	ARG1	0.652548	3.20e-12	1.79e-10
KLK6	CCL15	0.652531	3.21e-12	1.79e-10
PARK7	AHCY	0.652425	3.24e-12	1.8e-10
GH1	ANGPT1	0.652478	3.23e-12	1.8e-10
PPP1R2	HSPB1	0.652443	3.24e-12	1.8e-10
LILRB1	ICAM1	0.652437	3.24e-12	1.8e-10
IGFBP3	CST6	-0.652372	3.26e-12	1.81e-10
ENO2	BAG6	0.652267	3.30e-12	1.83e-10
LYVE1	CST6	0.652284	3.29e-12	1.83e-10
SELL	AOC3	0.652143	3.34e-12	1.85e-10
CHRDL2	CDON	0.651897	3.42e-12	1.89e-10
IL13RA1	ENPP2	0.651897	3.42e-12	1.89e-10
SRC	GRAP2	0.651932	3.41e-12	1.89e-10
SNAP23	OLR1	0.65195	3.40e-12	1.89e-10
TGFBR3	MET	0.65195	3.40e-12	1.89e-10
COLEC12	CD99L2	0.651879	3.43e-12	1.9e-10
SCGB3A2	ROR1	0.651844	3.44e-12	1.9e-10
TXNDC5	CRKL	0.651738	3.48e-12	1.92e-10
SCGB3A2	IL6	0.651685	3.50e-12	1.93e-10
PDGFA	CXCL1	0.651527	3.55e-12	1.96e-10
TNFRSF1B	TNFRSF1A	0.651404	3.60e-12	1.98e-10
ITGB1BP2	APEX1	0.65128	3.64e-12	2.01e-10
SCGB3A2	ROBO1	0.651069	3.72e-12	2.05e-10
IGFBP7	CST6	-0.650946	3.77e-12	2.08e-10
SERPINA7	MARCO	0.65091	3.78e-12	2.08e-10
TNFRSF13B	TREML2	0.650858	3.80e-12	2.09e-10
IL2RA	IL18	0.650787	3.83e-12	2.11e-10
TXNDC5	HDGF	0.650646	3.88e-12	2.13e-10
SNAP23	APEX1	0.650611	3.90e-12	2.14e-10
OSMR	CD163	0.650505	3.94e-12	2.16e-10
PRELP	CD1C	0.650453	3.96e-12	2.17e-10
TXNDC5	KLK6	0.650453	3.96e-12	2.17e-10
GLRX	AHCY	0.650347	4.00e-12	2.19e-10
SCGB3A2	RETN	0.650365	4.00e-12	2.19e-10
TXNDC5	TNFRSF10B	0.650365	4.00e-12	2.19e-10
CGA	B4GALT1	0.650294	4.02e-12	2.2e-10
F11R	CHI3L1	0.650276	4.03e-12	2.2e-10
TMSB10	B4GALT1	0.650241	4.05e-12	2.21e-10
MCFD2	KLK6	0.650259	4.04e-12	2.21e-10
SELL	CCL18	0.650188	4.07e-12	2.22e-10
KLK10	CLMP	0.650153	4.08e-12	2.23e-10
CHRDL2	ANGPTL1	0.6501	4.10e-12	2.24e-10
METRNL	CANT1	0.650083	4.11e-12	2.24e-10
TGFBI	LTBP2	0.650065	4.12e-12	2.24e-10
VCAN	TFF2	0.650065	4.12e-12	2.24e-10
NADK	CRKL	0.650012	4.14e-12	2.25e-10
SELL	HSPG2	-0.65003	4.13e-12	2.25e-10
GRAP2	APEX1	0.649977	4.15e-12	2.26e-10
SERPINA7	IGFBP7	0.649942	4.17e-12	2.27e-10
CXCL16	ANGPT2	0.649889	4.19e-12	2.28e-10
MPO	CASP3	0.649871	4.20e-12	2.28e-10
SPINK1	GHRL	0.649801	4.23e-12	2.29e-10
CNTN4	CD1C	0.649748	4.25e-12	2.3e-10
STK4	APEX1	0.649731	4.26e-12	2.31e-10
SNAP23	CD69	0.649572	4.33e-12	2.34e-10
TXNDC5	CLEC5A	0.649554	4.33e-12	2.34e-10
SERPINB6	CSTB	0.64959	4.32e-12	2.34e-10
MCFD2	DAB2	0.649554	4.33e-12	2.34e-10
PARP1	ENO2	0.649607	4.31e-12	2.34e-10
LEP	EPCAM	-0.649572	4.33e-12	2.34e-10
NPDC1	FSTL3	0.64959	4.32e-12	2.34e-10
PARP1	OLR1	0.649572	4.33e-12	2.34e-10
SCARF1	NID2	0.649396	4.40e-12	2.38e-10
SPINK1	ROBO1	0.649361	4.42e-12	2.38e-10
COMT	CA2	0.64929	4.45e-12	2.39e-10
GDF15	CST6	0.649325	4.43e-12	2.39e-10
KLK6	ESAM	0.649325	4.43e-12	2.39e-10
SERPINB6	HDGF	0.64929	4.45e-12	2.39e-10
MYOC	IL6	-0.649343	4.43e-12	2.39e-10
USP8	TGM2	0.649325	4.43e-12	2.39e-10
TFF3	SELL	-0.649185	4.50e-12	2.41e-10
QDPR	AHCY	0.649167	4.51e-12	2.42e-10
VSIG4	KITLG	-0.649008	4.58e-12	2.46e-10
TNFRSF10B	FCRL5	-0.64892	4.62e-12	2.47e-10
TNFRSF1A	FKBP4	0.648938	4.61e-12	2.47e-10
TNFRSF10B	PTX3	0.648956	4.60e-12	2.47e-10
SORT1	HBEGF	0.648903	4.63e-12	2.48e-10
SNAP29	QDPR	0.648797	4.68e-12	2.5e-10
IL1RL1	CD164	0.648762	4.69e-12	2.51e-10
NECTIN2	CXCL16	0.648674	4.73e-12	2.53e-10
ESAM	CD164	0.648603	4.77e-12	2.55e-10
PRELP	IGFBP3	0.648586	4.78e-12	2.55e-10
CLUL1	ADGRG2	0.648498	4.82e-12	2.57e-10
SPINK1	F11R	0.648498	4.82e-12	2.57e-10
FUCA1	CRHBP	0.648463	4.83e-12	2.58e-10
RARRES2	F7	0.648392	4.87e-12	2.59e-10
IGFBPL1	IGFBP6	0.648392	4.87e-12	2.59e-10
TNXB	ENPP2	0.648304	4.91e-12	2.61e-10
SCGB3A2	IGFBP3	-0.648322	4.90e-12	2.61e-10
FSTL3	ESAM	0.648286	4.92e-12	2.62e-10
SIGLEC7	PILRA	0.648181	4.97e-12	2.64e-10
SPINT1	PTPRF	0.648163	4.98e-12	2.65e-10
GP6	GDF2	0.648093	5.02e-12	2.66e-10
SIGLEC7	ITGB7	0.648093	5.02e-12	2.66e-10
KYAT1	CSTB	0.648043	5.04e-12	2.67e-10
QDPR	CA3	0.648022	5.05e-12	2.68e-10
RETN	ESAM	0.647917	5.11e-12	2.7e-10
NOTCH1	FCGR3B	0.647934	5.10e-12	2.7e-10
MARCO	IGFBP7	0.647864	5.13e-12	2.72e-10
TNFRSF1A	NECTIN2	0.647846	5.14e-12	2.72e-10
SPINK5	ANGPT2	0.647793	5.17e-12	2.73e-10
ROR1	B4GALT1	0.647793	5.17e-12	2.73e-10
NOTCH1	ENG	0.647705	5.21e-12	2.75e-10
TNFRSF11A	CD164	0.6476	5.27e-12	2.78e-10
TNFRSF13B	LDLR	-0.647582	5.28e-12	2.78e-10
S100P	MPO	0.647617	5.26e-12	2.78e-10
VSIG4	TNFRSF1A	0.647529	5.31e-12	2.8e-10
INHBC	FCRL5	0.647353	5.40e-12	2.84e-10
SPINK5	PGF	0.647353	5.40e-12	2.84e-10
AZU1	APEX1	0.647283	5.44e-12	2.86e-10
MYOC	FCRL1	0.647247	5.46e-12	2.87e-10
HSPB1	HDGF	0.64723	5.47e-12	2.87e-10
SPINT1	EPCAM	0.647089	5.54e-12	2.91e-10
SERPINA7	REG3A	0.647036	5.57e-12	2.92e-10
TNFRSF10A	TFF3	0.647054	5.56e-12	2.92e-10
ROR1	CST6	0.646948	5.62e-12	2.95e-10
CDH2	ADGRG2	0.646895	5.65e-12	2.96e-10
GDF2	AMBP	0.646807	5.70e-12	2.99e-10
DPP4	CCL18	0.646754	5.73e-12	3e-10
LEP	F11R	-0.646719	5.75e-12	3.01e-10
QDPR	CD164	0.646684	5.77e-12	3.02e-10
MCFD2	CLEC5A	0.646631	5.80e-12	3.03e-10
MPO	CD177	0.646596	5.82e-12	3.04e-10
ENO2	CD164	0.64642	5.93e-12	3.09e-10
RETN	MPO	0.64642	5.93e-12	3.09e-10
F3	CST6	0.646384	5.95e-12	3.1e-10
ICAM1	ENPP7	0.646384	5.95e-12	3.1e-10
TNFRSF10B	FCRL1	-0.646402	5.94e-12	3.1e-10
TNXB	ENG	0.646349	5.97e-12	3.11e-10
PLAUR	COLEC12	0.646226	6.04e-12	3.14e-10
TNXB	CNTN4	0.646173	6.07e-12	3.16e-10
HSPG2	LAMA4	0.646155	6.08e-12	3.16e-10
PDGFB	GH1	0.64612	6.10e-12	3.17e-10
TNFRSF1A	IGFBPL1	0.646138	6.09e-12	3.17e-10
IL1RL1	EPHB4	0.646079	6.13e-12	3.18e-10
IL1R2	ALCAM	0.646015	6.17e-12	3.2e-10
NPDC1	DAB2	0.646032	6.16e-12	3.2e-10
F11R	BAG6	0.645944	6.21e-12	3.22e-10
NRP1	EFEMP1	0.64575	6.33e-12	3.28e-10
SDC4	GDF2	0.64575	6.33e-12	3.28e-10
PILRA	CD163	0.645645	6.40e-12	3.31e-10
SIRPB1	PILRB	0.645645	6.40e-12	3.31e-10
FCRL5	CST6	-0.645557	6.45e-12	3.33e-10
F11R	ITGB1BP2	0.645592	6.43e-12	3.33e-10
SPINK1	PCSK9	0.645574	6.44e-12	3.33e-10
MCFD2	ITGB1BP2	0.645539	6.47e-12	3.34e-10
S100P	PTX3	0.645521	6.48e-12	3.34e-10
S100P	OLR1	0.645504	6.49e-12	3.35e-10
CD163	ADGRE2	0.645381	6.57e-12	3.38e-10
PTX3	FSTL3	0.645398	6.56e-12	3.38e-10
CRKL	AZU1	0.64531	6.61e-12	3.41e-10
F11R	CD164	0.645293	6.62e-12	3.41e-10
TNFRSF10A	PGF	0.645275	6.64e-12	3.41e-10
SPINK1	GDF15	0.645257	6.65e-12	3.42e-10
PRELP	MMP12	0.645257	6.65e-12	3.42e-10
HTRA2	GLO1	0.645187	6.69e-12	3.44e-10
ICAM1	C2	0.645116	6.74e-12	3.46e-10
PLAUR	TNFRSF10B	0.645081	6.76e-12	3.47e-10
VSIG4	DSC2	0.645046	6.79e-12	3.48e-10
RETN	AZU1	0.645028	6.80e-12	3.49e-10
WFIKKN2	LEP	-0.644993	6.82e-12	3.49e-10
FAP	COMP	0.644887	6.90e-12	3.52e-10
TPP1	CTSZ	0.644905	6.88e-12	3.52e-10
SELL	IGLC2	0.644817	6.94e-12	3.55e-10
ICAM3	FCGR3B	0.644694	7.03e-12	3.59e-10
IGFBP7	CD1C	0.644588	7.10e-12	3.62e-10
TNFRSF10A	TMSB10	0.64457	7.11e-12	3.63e-10
SPINT1	ANGPT2	0.6445	7.16e-12	3.65e-10
LEP	DPP4	0.6445	7.16e-12	3.65e-10
SNAP23	S100P	0.644465	7.19e-12	3.66e-10
USP8	SRC	0.644465	7.19e-12	3.66e-10
PGF	DLK1	0.644412	7.23e-12	3.67e-10
IL1R2	DSC2	0.64443	7.21e-12	3.67e-10
SOD2	PEBP1	0.64443	7.21e-12	3.67e-10
RELT	HSPG2	0.644359	7.26e-12	3.69e-10
TIMP1	PTX3	0.644289	7.31e-12	3.71e-10
TMSB10	CD164	0.644271	7.33e-12	3.72e-10
SOD1	CRKL	0.644253	7.34e-12	3.72e-10
IL2RA	IL18BP	0.644218	7.36e-12	3.73e-10
BAG6	AHCY	0.644183	7.39e-12	3.75e-10
CDON	CD1C	0.644148	7.42e-12	3.75e-10
IL1RL1	COLEC12	0.644165	7.40e-12	3.75e-10
CST6	CCL15	0.64413	7.43e-12	3.76e-10
TMSB10	PARP1	0.64413	7.43e-12	3.76e-10
PAMR1	ENPP2	0.644025	7.51e-12	3.79e-10
SELL	IGFBPL1	-0.644042	7.49e-12	3.79e-10
SCARF1	PDGFA	0.644025	7.51e-12	3.79e-10
HBEGF	CCL5	0.643866	7.62e-12	3.85e-10
TGM2	IL16	0.643866	7.62e-12	3.85e-10
SRC	S100P	0.64376	7.70e-12	3.89e-10
SPINK5	LDLR	0.643637	7.80e-12	3.93e-10
IGFBP6	B4GALT1	0.643514	7.89e-12	3.98e-10
RELT	CD164	0.643461	7.93e-12	4e-10
EGFR	DPP4	0.643408	7.98e-12	4.01e-10
RETN	DLK1	0.64332	8.04e-12	4.05e-10
ANGPT2	ALCAM	0.643126	8.20e-12	4.12e-10
THOP1	CSTB	0.643056	8.26e-12	4.14e-10
TYRO3	PEAR1	0.643074	8.24e-12	4.14e-10
SPINK5	LTBR	0.642985	8.31e-12	4.16e-10
TNC	NOTCH1	0.643003	8.30e-12	4.16e-10
PARP1	PAG1	0.643003	8.30e-12	4.16e-10
F3	SCGB3A2	0.642985	8.31e-12	4.16e-10
THOP1	ENO2	0.64295	8.34e-12	4.17e-10
PARK7	GRAP2	0.64295	8.34e-12	4.17e-10
ENPP7	C2	0.642915	8.37e-12	4.18e-10
MMP7	DKK1	0.642915	8.37e-12	4.18e-10
SCGB3A2	IGFBP6	0.642897	8.38e-12	4.19e-10
THBS2	SPINT1	-0.64288	8.40e-12	4.19e-10
TIE1	THBS4	0.642862	8.41e-12	4.2e-10
GDF2	BMP6	0.642809	8.46e-12	4.22e-10
PLAT	MYOC	-0.642757	8.50e-12	4.24e-10
LRP11	CHRDL2	0.642686	8.56e-12	4.26e-10
SPINK1	CLMP	0.642686	8.56e-12	4.26e-10
SELE	CD109	0.642563	8.66e-12	4.31e-10
KLK6	CD164	0.642475	8.74e-12	4.35e-10
SPINK5	RELT	0.642475	8.74e-12	4.35e-10
SCARF1	CDON	0.64244	8.77e-12	4.36e-10
GDF15	FCRL5	-0.64244	8.77e-12	4.36e-10
PI3	CXCL16	0.642387	8.81e-12	4.38e-10
SCGB3A2	DSC2	0.642387	8.81e-12	4.38e-10
LEP	CD1C	0.642334	8.86e-12	4.4e-10
PAMR1	IL2RA	0.642211	8.97e-12	4.45e-10
SNAP23	GLO1	0.642175	9.00e-12	4.46e-10
TGFBR3	DLK1	0.642158	9.01e-12	4.47e-10
ROR1	LEP	-0.64214	9.03e-12	4.47e-10
KIT	CA6	0.642034	9.12e-12	4.52e-10
TNFRSF10B	ROBO1	0.641753	9.38e-12	4.64e-10
TYRO3	LRP11	0.6417	9.43e-12	4.66e-10
CXCL16	CGA	0.641436	9.67e-12	4.78e-10
SNAP23	DECR1	0.641312	9.79e-12	4.84e-10
PARP1	CD164	0.64126	9.84e-12	4.86e-10
SRC	QDPR	0.641136	9.96e-12	4.91e-10
TNFRSF1B	AXL	0.64096	1.01e-11	5e-10
TNFRSF11A	B4GALT1	0.64089	1.02e-11	5.03e-10
MEGF9	EGFR	0.640819	1.03e-11	5.06e-10
FAM3C	ESAM	0.640555	1.05e-11	5.19e-10
CSTB	CD2AP	0.640485	1.06e-11	5.21e-10
TNFRSF13B	AOC3	0.640397	1.07e-11	5.26e-10
SOD1	CD59	0.640379	1.07e-11	5.26e-10
PRELP	IGFBP7	0.640344	1.08e-11	5.28e-10
XG	LAMA4	0.640344	1.08e-11	5.28e-10
TNFRSF1A	CGA	0.640309	1.08e-11	5.29e-10
MMP7	GDF2	0.640238	1.09e-11	5.32e-10
IL1RL1	SPINT1	0.640238	1.09e-11	5.32e-10
ANGPT1	AMBP	0.64015	1.10e-11	5.36e-10
INHBC	CTSF	0.640132	1.10e-11	5.37e-10
HSPG2	ESAM	0.640132	1.10e-11	5.37e-10
HMOX1	CST6	0.640044	1.11e-11	5.41e-10
OSMR	FCGR2A	0.639833	1.13e-11	5.52e-10
INHBC	CES1	0.639745	1.14e-11	5.56e-10
MYOC	EPCAM	-0.639745	1.14e-11	5.56e-10
NECTIN2	MCFD2	0.639745	1.14e-11	5.56e-10
GH1	ADAMTS13	0.639692	1.15e-11	5.58e-10
NUDT5	CA3	0.639692	1.15e-11	5.58e-10
TNFRSF11A	AGRP	0.639657	1.15e-11	5.59e-10
HMOX1	CD1C	-0.639639	1.15e-11	5.6e-10
COL1A1	CLSTN2	0.639586	1.16e-11	5.63e-10
SIRPB1	SIRPA	0.639551	1.16e-11	5.64e-10
VSIG4	SPINK5	0.639534	1.16e-11	5.65e-10
SPINK5	CD79B	-0.639516	1.17e-11	5.66e-10
PPIB	GP6	0.639393	1.18e-11	5.72e-10
KITLG	AMBP	0.639358	1.18e-11	5.73e-10
SSC4D	ANGPT1	0.63934	1.19e-11	5.74e-10
RETN	DSC2	0.639269	1.19e-11	5.77e-10
PEAR1	IL13RA1	0.639287	1.19e-11	5.77e-10
PTPRF	MATN2	0.639287	1.19e-11	5.77e-10
TNFRSF1A	LAIR1	0.639252	1.20e-11	5.78e-10
RETN	COLEC12	0.639199	1.20e-11	5.8e-10
TNFRSF10A	MCFD2	0.639217	1.20e-11	5.8e-10
PRELP	ITGB1	0.639181	1.20e-11	5.81e-10
PDGFA	ADAMTS13	0.639146	1.21e-11	5.82e-10
DSC2	ANGPT2	0.639164	1.21e-11	5.82e-10
HSPB1	APEX1	0.639146	1.21e-11	5.82e-10
THOP1	BLMH	0.639164	1.21e-11	5.82e-10
AGER	CCL16	-0.639076	1.22e-11	5.86e-10
THBS4	MATN2	0.639005	1.22e-11	5.89e-10
SPARCL1	NRP1	0.638952	1.23e-11	5.92e-10
TNFRSF10B	LTBR	0.638864	1.24e-11	5.96e-10
PI3	ANGPT2	0.638829	1.25e-11	5.98e-10
FAS	CD97	0.638812	1.25e-11	5.99e-10
ENO2	AHCY	0.638776	1.25e-11	6e-10
DSC2	COLEC12	0.638776	1.25e-11	6e-10
SPINT1	ESAM	0.638724	1.26e-11	6.03e-10
CD59	APEX1	0.638706	1.26e-11	6.04e-10
SLAMF7	PRELP	0.638706	1.26e-11	6.04e-10
GDF15	DLK1	0.638618	1.27e-11	6.08e-10
S100P	LCN2	0.638618	1.27e-11	6.08e-10
KLK6	FCRL5	-0.638565	1.28e-11	6.11e-10
S100P	GLRX	0.638477	1.29e-11	6.16e-10
TNXB	CDH5	0.638336	1.31e-11	6.24e-10
SIGLEC7	CD97	0.638266	1.31e-11	6.28e-10
PLAUR	ALCAM	0.638195	1.32e-11	6.31e-10
MET	IGFBP6	0.638195	1.32e-11	6.31e-10
HSPG2	LTBR	0.638195	1.32e-11	6.31e-10
SCGB3A2	PGF	0.638178	1.33e-11	6.32e-10
HMOX1	CR2	-0.638142	1.33e-11	6.33e-10
SNAP23	ENO2	0.63816	1.33e-11	6.33e-10
SELL	MCFD2	-0.63816	1.33e-11	6.33e-10
MPO	CHI3L1	0.638001	1.35e-11	6.41e-10
SPINT1	DSC2	0.637966	1.35e-11	6.43e-10
CHI3L1	APEX1	0.637949	1.36e-11	6.44e-10
SDC4	LGMN	0.637949	1.36e-11	6.44e-10
ENPP7	CD163	0.637896	1.36e-11	6.46e-10
SELL	ICAM3	0.637913	1.36e-11	6.46e-10
TGM2	PPP1R2	0.637896	1.36e-11	6.46e-10
SERPINB8	QDPR	0.637907	1.36e-11	6.46e-10
CCDC80	ADGRE2	0.637825	1.37e-11	6.5e-10
TFF2	SPINT1	0.637825	1.37e-11	6.5e-10
PGF	CLMP	0.637702	1.39e-11	6.57e-10
SPINT2	EPCAM	0.637702	1.39e-11	6.57e-10
LEP	CLMP	-0.637649	1.39e-11	6.6e-10
SIRPB1	CTSD	0.637632	1.40e-11	6.6e-10
SCGB3A2	PDCD1LG2	-0.637649	1.39e-11	6.6e-10
SERPINB8	PPP1R2	0.637617	1.40e-11	6.61e-10
SCGB3A2	FAM3C	0.637596	1.40e-11	6.62e-10
HTRA2	ALDH1A1	0.637579	1.40e-11	6.63e-10
DKK1	CXCL1	0.637526	1.41e-11	6.66e-10
NOTCH1	CDH1	0.637403	1.43e-11	6.73e-10
SCGB3A2	AOC3	-0.637367	1.43e-11	6.75e-10
CXCL1	CCL17	0.637332	1.44e-11	6.77e-10
SOST	DKK1	0.637315	1.44e-11	6.78e-10
SERPINB6	APEX1	0.637227	1.45e-11	6.83e-10
F11R	CST6	0.637244	1.45e-11	6.83e-10
PPP1R2	CLEC5A	0.637191	1.46e-11	6.85e-10
PPP1R2	NADK	0.637174	1.46e-11	6.86e-10
LGMN	ENTPD5	0.637139	1.46e-11	6.88e-10
THBS4	ICAM1	0.637068	1.47e-11	6.93e-10
TNFRSF1A	DSC2	0.636839	1.51e-11	7.08e-10
IL1RL1	CHI3L1	0.636716	1.53e-11	7.16e-10
ITGA5	CD58	0.636663	1.53e-11	7.19e-10
[truncated: 35,934 more rows]
